# Supplementary material for: Incomplete information about the partner affects the development of collaborative strategies in joint action
Source: PLoS Comput Biol. 2019 Dec 12;15(12):e1006385. doi: 10.1371/journal.pcbi.1006385 (PMC6907753; doi:10.1371/journal.pcbi.1006385)
Supplement: S1 Data — Each file has 5 rows (one per dyad) and 156 columns (one per trial). (ZIP) [file pcbi.1006385.s002.zip]

Archive with 40 entries (37 files):
- S1_data/
- S1_data/intforce_H.txt
- __MACOSX/
- __MACOSX/S1_data/
- __MACOSX/S1_data/._intforce_H.txt
- S1_data/md21_VH.txt
- __MACOSX/S1_data/._md21_VH.txt
- S1_data/deltaLI_VP2_PV.txt
- __MACOSX/S1_data/._deltaLI_VP2_PV.txt
- S1_data/avgscore_PV.txt
- __MACOSX/S1_data/._avgscore_PV.txt
- S1_data/deltaLI_VP1_H.txt
- __MACOSX/S1_data/._deltaLI_VP1_H.txt
- S1_data/deltaLI_VP1_VH.txt
- __MACOSX/S1_data/._deltaLI_VP1_VH.txt
- S1_data/md12_PV.txt
- __MACOSX/S1_data/._md12_PV.txt
- S1_data/intforce_PV.txt
- __MACOSX/S1_data/._intforce_PV.txt
- S1_data/md12_H.txt
- __MACOSX/S1_data/._md12_H.txt
- S1_data/deltaLI_VP2_H.txt
- __MACOSX/S1_data/._deltaLI_VP2_H.txt
- S1_data/md21_PV.txt
- __MACOSX/S1_data/._md21_PV.txt
- S1_data/deltaLI_VP2_VH.txt
- __MACOSX/S1_data/._deltaLI_VP2_VH.txt
- S1_data/md21_H.txt
- __MACOSX/S1_data/._md21_H.txt
- S1_data/deltaLI_VP1_pV.txt
- __MACOSX/S1_data/._deltaLI_VP1_pV.txt
- S1_data/avgscore_VH.txt
- __MACOSX/S1_data/._avgscore_VH.txt
- S1_data/avgscore_H.txt
- __MACOSX/S1_data/._avgscore_H.txt
- S1_data/md12_VH.txt
- __MACOSX/S1_data/._md12_VH.txt
- S1_data/intforce_VH.txt
- __MACOSX/S1_data/._intforce_VH.txt
- __MACOSX/._S1_data
