# Supplementary material for: Incomplete information about the partner affects the development of collaborative strategies in joint action
Source: PLoS Comput Biol. 2019 Dec 12;15(12):e1006385. doi: 10.1371/journal.pcbi.1006385 (PMC6907753; doi:10.1371/journal.pcbi.1006385)
Supplement: S1 Data — Each file has 5 rows (one per dyad) and 156 columns (one per trial). (ZIP) [file pcbi.1006385.s002.zip › S1_data/intforce_H.txt]

   0.0000000e+00   0.0000000e+00   0.0000000e+00   0.0000000e+00   0.0000000e+00   0.0000000e+00   0.0000000e+00   0.0000000e+00   0.0000000e+00   0.0000000e+00   0.0000000e+00   0.0000000e+00   6.4950353e+00   3.8971629e+00   5.2357580e+00   3.6316632e+00   0.0000000e+00   3.9860379e+00   4.4471158e+00   4.3761925e+00   5.0139019e+00   5.7724996e+00   0.0000000e+00   3.7928914e+00   5.9804376e+00   0.0000000e+00   4.3801470e+00   2.6089976e+00   4.5015425e+00   4.4127122e+00   4.3306809e+00   3.7836817e+00   2.9831496e+00   3.5422150e+00   0.0000000e+00   4.4458467e+00   5.1350709e+00   0.0000000e+00   2.4774349e+00   2.4799125e+00   4.3356861e+00   4.2460548e+00   5.0086951e+00   4.4565721e+00   2.9612315e+00   3.5423460e+00   3.5265517e+00   0.0000000e+00   5.8863399e+00   4.4862533e+00   5.0301073e+00   3.8710756e+00   0.0000000e+00   4.9313493e+00   4.9935545e+00   3.9706094e+00   5.8376299e+00   4.4722775e+00   0.0000000e+00   4.1021773e+00   4.6065634e+00   4.5646947e+00   3.2289620e+00   2.9354593e+00   4.0417876e+00   0.0000000e+00   4.2598609e+00   4.2557187e+00   2.8957192e+00   4.6099899e+00   4.4702849e+00   0.0000000e+00   5.5623761e+00   3.9331780e+00   1.1533904e+00   4.7004401e+00   5.5614531e+00   3.6164068e+00   0.0000000e+00   3.2159145e+00   3.8641600e+00   0.0000000e+00   5.1909470e+00   5.2087935e+00   6.3754100e+00   5.0954455e+00   3.6023775e+00   3.0555872e+00   0.0000000e+00   5.5357416e+00   4.0217185e+00   4.5773516e+00   0.0000000e+00   4.2512986e+00   4.3047980e+00   5.2926788e+00   5.0661214e+00   5.1787546e+00   0.0000000e+00   4.3589403e+00   6.0336938e+00   0.0000000e+00   3.5316681e+00   4.1952474e+00   4.2259292e+00   3.8959621e+00   4.5410835e+00   5.4162101e+00   5.7061682e+00   0.0000000e+00   5.1502878e+00   4.8263231e+00   0.0000000e+00   9.8694706e-01   3.1689099e+00   2.6284719e+00   4.5975108e+00   4.5903113e+00   2.6852525e+00   3.8494674e+00   4.0054163e+00   2.3233172e+00   2.8110883e+00   2.7314056e+00   2.4814109e+00   3.5253839e+00   3.2952492e+00   0.0000000e+00   2.9122406e+00   2.4527400e+00   0.0000000e+00   4.4406424e+00   0.0000000e+00   0.0000000e+00   0.0000000e+00   0.0000000e+00   0.0000000e+00   0.0000000e+00   0.0000000e+00   0.0000000e+00   0.0000000e+00   0.0000000e+00   0.0000000e+00   0.0000000e+00   0.0000000e+00   0.0000000e+00   0.0000000e+00   0.0000000e+00   0.0000000e+00   0.0000000e+00   0.0000000e+00   0.0000000e+00   0.0000000e+00   0.0000000e+00   0.0000000e+00   0.0000000e+00
   0.0000000e+00   0.0000000e+00   0.0000000e+00   0.0000000e+00   0.0000000e+00   0.0000000e+00   0.0000000e+00   0.0000000e+00   0.0000000e+00   0.0000000e+00   0.0000000e+00   0.0000000e+00   0.0000000e+00   5.0537036e+00   5.5810240e+00   7.0209603e+00   2.5029010e+00   6.0853888e+00   8.8821226e-01   6.3382602e+00   8.9565935e+00   5.0323140e+00   5.8323861e+00   0.0000000e+00   0.0000000e+00   7.0768865e+00   6.4212271e+00   7.2900911e+00   6.8706678e+00   8.1512010e+00   5.9117862e+00   6.3155306e+00   0.0000000e+00   7.0326469e+00   6.6612736e+00   6.9004303e+00   7.3913218e+00   0.0000000e+00   7.0407271e+00   5.5591904e+00   5.1246863e+00   0.0000000e+00   6.8447188e+00   6.1780624e+00   6.9370853e+00   6.5450166e+00   5.9513507e+00   6.5664256e+00   0.0000000e+00   6.1712200e+00   6.2023078e+00   6.3788289e+00   6.5724400e+00   6.0200316e+00   4.8984125e+00   6.7511624e+00   6.9057425e+00   6.6040158e+00   0.0000000e+00   5.6754060e+00   5.7615797e+00   0.0000000e+00   6.0293638e+00   5.8446744e+00   6.0938945e+00   6.5742519e+00   5.5428782e+00   5.8679110e+00   0.0000000e+00   5.9643422e+00   6.2312655e+00   6.1132024e+00   6.3406726e+00   0.0000000e+00   6.3322936e+00   7.3931009e+00   8.0595857e+00   6.9939401e+00   6.7812836e+00   6.3744026e+00   0.0000000e+00   6.8365947e+00   6.6698627e+00   7.3971450e+00   6.6914386e+00   5.7902127e+00   6.9148040e+00   5.2192232e+00   4.5969554e+00   4.3055145e+00   6.6316194e+00   6.3960663e+00   8.1082327e+00   4.2743798e+00   0.0000000e+00   0.0000000e+00   5.6264089e+00   0.0000000e+00   5.2481332e+00   4.9076337e+00   4.8158654e+00   5.1552110e+00   4.6009135e+00   4.9551591e+00   5.9227966e+00   0.0000000e+00   5.2321060e+00   5.4935788e+00   5.4859082e+00   4.5729248e+00   5.2996010e+00   4.4450650e+00   4.2058158e+00   4.9327734e+00   0.0000000e+00   0.0000000e+00   4.3867819e+00   5.0262671e+00   4.7484846e+00   4.5829798e+00   4.7602833e+00   4.3727206e+00   3.7585576e+00   1.8158326e+00   2.3392442e+00   2.9610174e+00   0.0000000e+00   2.2720341e+00   0.0000000e+00   2.1010326e+00   4.2993008e+00   3.5518908e+00   0.0000000e+00   0.0000000e+00   0.0000000e+00   0.0000000e+00   0.0000000e+00   0.0000000e+00   0.0000000e+00   0.0000000e+00   0.0000000e+00   0.0000000e+00   0.0000000e+00   0.0000000e+00   0.0000000e+00   0.0000000e+00   0.0000000e+00   0.0000000e+00   0.0000000e+00   0.0000000e+00   0.0000000e+00   0.0000000e+00   0.0000000e+00   0.0000000e+00   0.0000000e+00   0.0000000e+00
   0.0000000e+00   0.0000000e+00   0.0000000e+00   0.0000000e+00   0.0000000e+00   0.0000000e+00   0.0000000e+00   0.0000000e+00   0.0000000e+00   0.0000000e+00   0.0000000e+00   0.0000000e+00   6.5271746e+00   5.3751859e+00   7.4798208e+00   5.1273026e+00   4.4194856e+00   0.0000000e+00   7.2841223e+00   0.0000000e+00   7.7397776e+00   7.0994369e+00   6.3056505e+00   8.2030204e+00   6.2754138e+00   6.6365484e+00   6.9033948e+00   7.8096086e+00   8.8128072e+00   0.0000000e+00   0.0000000e+00   7.0504825e+00   0.0000000e+00   6.5969430e+00   7.1725868e+00   6.6184325e+00   0.0000000e+00   7.6739345e+00   7.4868979e+00   0.0000000e+00   7.5088769e+00   7.7021223e+00   7.1542415e+00   5.5735739e+00   6.0571375e+00   5.2832468e+00   0.0000000e+00   0.0000000e+00   6.6530878e+00   6.6966527e+00   0.0000000e+00   5.5695356e+00   0.0000000e+00   7.2719158e+00   6.9689558e+00   8.0068889e+00   5.9767768e+00   5.6557988e+00   6.6634366e+00   5.6636577e+00   6.8022245e+00   6.7006821e+00   7.3834256e+00   5.2889046e+00   6.8304665e+00   7.4191099e+00   0.0000000e+00   0.0000000e+00   6.5188241e+00   7.0228609e+00   6.6392520e+00   7.1557740e+00   5.4905501e+00   6.8635854e+00   6.0800811e+00   0.0000000e+00   6.0161770e+00   0.0000000e+00   6.6002927e+00   6.7333232e+00   7.1602662e+00   7.4932574e+00   7.0588134e+00   6.6886685e+00   7.3949202e+00   6.0785883e+00   4.9612138e+00   0.0000000e+00   0.0000000e+00   5.5655865e+00   6.6814592e+00   6.0464198e+00   6.7453232e+00   6.5865847e+00   6.4357075e+00   6.5134789e+00   0.0000000e+00   6.4410723e+00   6.8196143e+00   6.3130815e+00   0.0000000e+00   5.7983241e+00   5.2511717e+00   6.4343019e+00   3.9623155e+00   4.7088493e+00   6.3618111e+00   2.9912606e+00   6.0480432e+00   4.3855275e+00   4.5582293e+00   5.1295330e+00   0.0000000e+00   5.0781020e+00   3.9500871e+00   5.0061679e+00   5.8276889e+00   0.0000000e+00   5.3045561e+00   4.5150548e+00   5.5567384e+00   4.9875083e+00   5.8101473e+00   5.3759125e+00   0.0000000e+00   4.3265960e+00   4.3104309e+00   4.3258266e+00   0.0000000e+00   5.0275218e+00   5.7342187e+00   5.4409394e+00   0.0000000e+00   0.0000000e+00   0.0000000e+00   0.0000000e+00   0.0000000e+00   0.0000000e+00   0.0000000e+00   0.0000000e+00   0.0000000e+00   0.0000000e+00   0.0000000e+00   0.0000000e+00   0.0000000e+00   0.0000000e+00   0.0000000e+00   0.0000000e+00   0.0000000e+00   0.0000000e+00   0.0000000e+00   0.0000000e+00   0.0000000e+00   0.0000000e+00   0.0000000e+00   0.0000000e+00
   0.0000000e+00   0.0000000e+00   0.0000000e+00   0.0000000e+00   0.0000000e+00   0.0000000e+00   0.0000000e+00   0.0000000e+00   0.0000000e+00   0.0000000e+00   0.0000000e+00   0.0000000e+00   0.0000000e+00   4.2739437e+00   4.5549868e+00   1.8134079e+00   4.6159195e+00   6.6482714e+00   3.1704669e+00   0.0000000e+00   5.8381313e+00   5.7217615e+00   6.3630770e+00   5.4246417e+00   6.2307338e+00   5.6048849e+00   6.4044594e+00   5.2449453e+00   4.7226011e+00   4.9080915e+00   0.0000000e+00   5.7548315e+00   0.0000000e+00   5.6152174e+00   6.4863413e+00   6.5491699e+00   6.5817221e+00   0.0000000e+00   4.9614457e+00   5.4898254e+00   5.6716305e+00   0.0000000e+00   5.8491838e+00   5.9035212e+00   5.8228775e+00   6.2076462e+00   5.9690552e+00   5.7048091e+00   5.5541886e+00   6.5976712e+00   6.6143812e+00   6.0954151e+00   6.3117906e+00   0.0000000e+00   5.1164294e+00   0.0000000e+00   5.4349835e+00   5.6856964e+00   5.2852568e+00   5.5033618e+00   0.0000000e+00   5.0533013e+00   0.0000000e+00   5.6821484e+00   5.9178086e+00   5.3441186e+00   5.9321778e+00   6.2189151e+00   5.8844141e+00   6.3409354e+00   4.8715921e+00   3.8331122e+00   5.6579095e+00   6.3513479e+00   4.8868158e+00   6.0356801e+00   5.4788751e+00   0.0000000e+00   0.0000000e+00   5.9798102e+00   4.9254889e+00   5.2150663e+00   4.8746324e+00   5.5315663e+00   5.9278958e+00   5.2185075e+00   4.2155224e+00   0.0000000e+00   5.0947978e+00   0.0000000e+00   4.8392980e+00   6.2662070e+00   5.6109215e+00   5.7872615e+00   6.6498645e+00   6.1664086e+00   4.1152818e+00   3.5852326e+00   3.9188857e+00   0.0000000e+00   3.4548516e+00   3.2560845e+00   4.6933307e+00   3.7440764e+00   0.0000000e+00   5.7300438e+00   4.7358103e+00   5.2467377e+00   5.2401573e+00   5.3797524e+00   5.1980885e+00   0.0000000e+00   5.3418849e+00   2.4152280e+00   3.9642709e+00   3.3490744e+00   5.2179743e+00   4.7364148e+00   0.0000000e+00   4.3830474e+00   5.1193206e+00   5.0534270e+00   4.5618487e+00   0.0000000e+00   4.5301834e+00   4.4604717e+00   0.0000000e+00   4.4895523e+00   4.8831943e+00   3.7553078e+00   3.3131525e+00   3.9643882e+00   0.0000000e+00   0.0000000e+00   0.0000000e+00   0.0000000e+00   0.0000000e+00   0.0000000e+00   0.0000000e+00   0.0000000e+00   0.0000000e+00   0.0000000e+00   0.0000000e+00   0.0000000e+00   0.0000000e+00   0.0000000e+00   0.0000000e+00   0.0000000e+00   0.0000000e+00   0.0000000e+00   0.0000000e+00   0.0000000e+00   0.0000000e+00   0.0000000e+00   0.0000000e+00   0.0000000e+00
   0.0000000e+00   0.0000000e+00   0.0000000e+00   0.0000000e+00   0.0000000e+00   0.0000000e+00   0.0000000e+00   0.0000000e+00   0.0000000e+00   0.0000000e+00   0.0000000e+00   0.0000000e+00   6.5846222e+00   0.0000000e+00   6.0101862e+00   6.8800995e+00   6.5593866e+00   6.6472238e+00   6.0798053e+00   7.3466711e+00   7.0087098e+00   6.4273564e+00   0.0000000e+00   5.8164838e+00   6.8149853e+00   4.9526150e+00   5.2916721e+00   7.1398167e+00   7.3961212e+00   6.4063645e+00   0.0000000e+00   4.9795438e+00   4.6589319e+00   0.0000000e+00   5.9013574e+00   5.4950368e+00   3.7570354e+00   5.7554612e+00   0.0000000e+00   5.9046533e+00   6.1100755e+00   5.6786305e+00   6.3547579e+00   0.0000000e+00   6.7451083e+00   5.1940241e+00   5.0093548e+00   6.6791956e-01   6.5554085e+00   0.0000000e+00   5.6251037e+00   5.4162683e+00   5.6293631e+00   4.7041260e+00   3.8793545e+00   0.0000000e+00   3.3521924e+00   4.1027094e+00   4.1462924e+00   4.2414346e+00   5.1983324e+00   4.1060528e+00   4.9458786e+00   0.0000000e+00   4.2312693e+00   4.0555659e+00   3.0663473e+00   0.0000000e+00   3.7316658e+00   4.7361959e+00   4.9057196e+00   5.6453810e+00   6.0787516e+00   4.4371922e+00   5.9608558e+00   0.0000000e+00   4.9270348e+00   4.4191295e+00   5.6930368e+00   4.5787073e+00   0.0000000e+00   5.2786047e+00   5.0330919e+00   4.3293860e+00   0.0000000e+00   1.0138073e+00   1.0270784e+00   5.3928369e+00   3.0947540e+00   3.6962277e+00   4.0301186e+00   4.3043419e+00   4.2788096e+00   0.0000000e+00   3.4926326e+00   3.4968700e+00   3.4812300e+00   0.0000000e+00   3.5807904e+00   2.7285413e+00   5.1905032e+00   2.6961609e+00   0.0000000e+00   5.1048709e+00   3.6981034e+00   5.4826355e+00   5.2931135e+00   6.1213262e+00   2.0911350e+00   1.8683152e+00   4.8998636e+00   2.5894993e+00   2.8668504e+00   4.4903526e+00   3.3517790e+00   3.5956028e+00   0.0000000e+00   0.0000000e+00   2.6794576e+00   2.6384781e+00   1.8781006e+00   0.0000000e+00   1.5389179e+00   2.3493194e+00   3.9605829e+00   2.7271289e+00   3.4838243e+00   3.2560761e+00   1.7815667e+00   3.2813214e+00   0.0000000e+00   3.7815604e+00   0.0000000e+00   0.0000000e+00   0.0000000e+00   0.0000000e+00   0.0000000e+00   0.0000000e+00   0.0000000e+00   0.0000000e+00   0.0000000e+00   0.0000000e+00   0.0000000e+00   0.0000000e+00   0.0000000e+00   0.0000000e+00   0.0000000e+00   0.0000000e+00   0.0000000e+00   0.0000000e+00   0.0000000e+00   0.0000000e+00   0.0000000e+00   0.0000000e+00   0.0000000e+00   0.0000000e+00
