# Supplementary material for: Incomplete information about the partner affects the development of collaborative strategies in joint action
Source: PLoS Comput Biol. 2019 Dec 12;15(12):e1006385. doi: 10.1371/journal.pcbi.1006385 (PMC6907753; doi:10.1371/journal.pcbi.1006385)
Supplement: S1 Data — Each file has 5 rows (one per dyad) and 156 columns (one per trial). (ZIP) [file pcbi.1006385.s002.zip › S1_data/md21_VH.txt]

   4.1358372e-02   4.1772733e-02   3.9237738e-02   4.2296997e-02   4.1427002e-02   3.9881504e-02   4.2093818e-02   4.2445547e-02   4.2219847e-02   4.2327557e-02   3.9732350e-02   4.2566522e-02   3.5978085e-02   3.0259563e-02   4.0811919e-02   3.3955420e-02   2.7880442e-02   4.2591776e-02   4.2944642e-02   3.5411507e-02   3.1338215e-02   4.0432040e-02   3.7668984e-02   2.7767090e-02   3.9147395e-02   4.1925240e-02   2.5526978e-02   4.2522284e-02   2.4583228e-02   2.4589367e-03   3.3894945e-02   3.0911939e-02   3.3087003e-03   3.6739741e-02   9.7900109e-03   2.7448682e-02   3.7636386e-02   7.0186751e-03   5.3964498e-03   4.6353617e-03   5.2402908e-03   1.3420137e-02   3.1271624e-03   1.2430451e-03   3.8971690e-04   4.5399656e-03   1.1322337e-02   6.5534283e-03   4.2872780e-02   1.4801029e-02   4.8905755e-03   6.8594661e-03   4.0150890e-03   1.4237638e-02   1.2424234e-02   5.3313841e-03   8.0745041e-03   4.4565170e-04   1.7075352e-03   5.7031513e-03   7.1726152e-04   4.7356741e-03   6.8825069e-04   8.1343258e-03   2.8212710e-02   4.2484614e-02   3.8666932e-03   1.0087413e-02   6.1227172e-03   1.7908446e-02   7.4426623e-03   8.9026238e-04   7.4580631e-03   7.8034589e-03   5.3978818e-03   1.8108391e-02   2.7042815e-02   1.1043218e-02   2.1023467e-03   1.5165237e-02   1.7315406e-02   8.4111959e-03   2.0254075e-02   8.9191358e-03   4.1214247e-02   7.8838464e-03   7.7726759e-03   6.0525923e-03   1.6660428e-03   1.7146015e-03   1.6561803e-03   1.1921309e-02   3.6616654e-03   8.3801363e-04   2.3960285e-03   3.0559846e-03   1.0232823e-02   8.6182104e-04   6.8106651e-03   5.7006592e-03   4.3107722e-03   5.9068857e-04   9.8385495e-03   1.1550407e-03   2.4524687e-03   8.9693331e-03   6.0355139e-03   4.8449536e-03   2.2582272e-03   1.7998037e-04   1.8059091e-03   5.3873260e-03   1.8306412e-04   1.3322577e-03   1.2176549e-03   5.1902956e-03   4.3801674e-04   1.4022083e-03   2.7056082e-03   5.1793193e-03   5.7434302e-03   2.9934930e-03   9.5746222e-03   3.8472170e-03   2.2091766e-03   2.5941916e-03   3.7375710e-03   6.7722828e-03   7.2177700e-04   5.2952121e-03   3.1308870e-03   4.4582989e-04   9.0143647e-03   4.0338518e-02   4.0017647e-02   4.2294097e-02   4.2747124e-02   4.2384701e-02   4.1623373e-02   4.2426070e-02   4.1675099e-02   4.2458125e-02   4.2322627e-02   4.2515505e-02   4.2844945e-02   4.2368267e-02   4.2472047e-02   4.2073927e-02   4.2560334e-02   4.2526707e-02   4.2198293e-02   4.2344445e-02   4.0991993e-02   4.2400641e-02   4.2213308e-02   4.1730426e-02
   3.5558685e-02   2.9734446e-02   4.3653663e-02   4.3737537e-02   3.8304279e-02   4.1272720e-02   3.7934979e-02   4.3139585e-02   3.9867795e-02   4.2815544e-02   4.2179596e-02   4.2726414e-02   4.2941421e-02   1.6814290e-02   3.1814999e-02   3.2630102e-02   4.2894506e-02   3.3386860e-02   3.8687563e-02   4.2644468e-02   4.6529993e-02   3.8674039e-02   4.0940224e-02   9.8714230e-03   4.8615349e-02   1.1509334e-02   8.3534714e-03   2.6281370e-02   4.1185601e-02   4.2375620e-02   3.4946196e-02   4.0226581e-02   3.9440798e-02   1.8545632e-02   7.9909263e-03   4.2672955e-02   3.9261542e-02   1.4572201e-02   6.6285599e-03   1.2093189e-02   3.9792597e-03   9.4029475e-03   7.6555591e-03   2.8635305e-02   1.3139597e-02   1.6255396e-02   2.9622858e-02   1.3296468e-02   1.1000894e-02   5.9966645e-03   1.3852545e-02   4.3964888e-02   3.8309995e-02   3.0468390e-02   4.5145480e-02   2.3151983e-02   2.4342550e-02   4.0562938e-02   1.9221801e-02   3.2709784e-02   3.9336889e-02   3.3889948e-02   3.1243941e-02   2.8207485e-02   1.8271611e-02   1.1378138e-02   5.5762454e-03   8.3512039e-03   1.2491369e-02   1.0086054e-02   8.6382638e-03   1.9172838e-02   4.6932389e-03   1.0507839e-02   8.9740184e-03   4.6907903e-03   1.4971950e-02   1.3462602e-02   1.4057975e-02   2.1460314e-02   1.3766329e-02   1.3568963e-02   2.0089562e-02   2.2987767e-02   1.6062058e-02   9.7903791e-03   1.6436273e-02   4.1278757e-03   4.8138334e-03   1.1816482e-02   2.2818463e-02   2.3726531e-02   2.2137919e-03   2.6971079e-04   7.5740898e-04   4.1225407e-03   2.5155014e-04   7.6399298e-03   3.0366135e-03   2.0570218e-02   1.3864566e-02   9.6056592e-03   1.9814903e-02   1.2478528e-02   1.0461030e-02   2.1093975e-03   7.9180759e-03   9.0664802e-03   1.4584415e-02   7.9936001e-03   1.0411417e-03   1.2276695e-02   7.4005032e-03   1.0926032e-02   1.2470665e-02   1.1324475e-02   9.4394078e-03   1.8145864e-02   1.3068986e-02   5.2306445e-03   8.6599578e-03   9.5918851e-03   3.5637489e-03   6.3286085e-03   1.0913942e-03   1.9675390e-03   1.2437788e-03   1.5950985e-03   7.2182940e-03   4.9882929e-03   3.6787679e-03   4.8529486e-03   3.7335401e-02   4.0194740e-02   3.9435608e-02   4.1097125e-02   4.3000404e-02   4.2622933e-02   4.3000204e-02   4.1909829e-02   3.4004961e-02   4.0816778e-02   3.3683694e-02   4.3751229e-02   3.7335401e-02   4.0194740e-02   3.9435608e-02   4.1097125e-02   4.3000404e-02   4.2622933e-02   4.3000204e-02   4.1909829e-02   3.4004961e-02   4.0816778e-02   3.3683694e-02   4.3751229e-02
   4.5341317e-02   4.3931013e-02   4.1505287e-02   4.1647082e-02   3.5214024e-02   3.8775844e-02   4.1353982e-02   4.1897240e-02   4.1583334e-02   4.0138578e-02   4.1501305e-02   4.1427119e-02   4.2787871e-02   2.0426183e-02   4.1537395e-02   4.2530974e-02   1.1332532e-02   4.3585281e-02   4.1613900e-02   4.2137309e-02   4.1285037e-02   3.2200216e-02   3.8793079e-02   4.1952697e-02   4.2831562e-02   3.9497072e-02   3.5727266e-02   4.2214542e-02   3.7897349e-02   4.2282361e-02   4.1372661e-02   4.0076294e-02   4.2194659e-02   4.3064782e-02   3.8618460e-02   3.8876878e-02   4.2866587e-02   4.1855563e-02   4.1796091e-02   4.2279460e-02   3.9672831e-02   3.2266544e-02   3.7613888e-02   4.0883959e-02   4.0142060e-02   3.8942684e-02   4.1772207e-02   4.3164488e-02   4.2222954e-02   4.2847664e-02   4.1957631e-02   4.2662368e-02   4.1227833e-02   3.7873269e-02   4.3515308e-02   3.9801156e-02   4.1888419e-02   4.1565578e-02   4.2342970e-02   4.2350280e-02   4.2458346e-02   3.6850865e-02   4.2389769e-02   4.2872575e-02   4.1189974e-02   3.8831294e-02   4.1188448e-02   4.2496795e-02   4.0988886e-02   4.2115802e-02   4.1783528e-02   3.3513320e-02   4.2137083e-02   9.6751490e-03   2.4043129e-02   1.8516060e-02   9.5595002e-03   3.1249595e-02   1.6701628e-02   1.4998725e-02   2.3442814e-02   1.5880186e-02   2.1334173e-02   1.6658881e-02   1.3870475e-02   1.5556570e-02   2.6201595e-02   2.8146187e-02   1.9127177e-02   1.7632241e-02   1.7124894e-02   4.3557569e-03   1.2129601e-02   3.8970434e-02   3.2080886e-02   3.0372973e-02   3.9034234e-02   2.2112970e-02   2.1490197e-02   2.6650434e-02   1.9187174e-02   2.3624441e-02   1.1400256e-02   3.1977681e-02   2.2153684e-02   1.3859225e-02   1.3545445e-02   1.5805636e-02   4.1873258e-02   2.2737740e-02   1.7902326e-02   1.3867429e-02   1.4576052e-02   3.9248181e-03   4.5319545e-03   5.9372452e-03   8.4026692e-04   2.9033572e-03   3.1655789e-03   3.7012952e-03   1.5403575e-02   8.3521740e-03   8.3000337e-03   8.0689958e-03   3.0707741e-03   1.7826956e-03   1.3557902e-02   1.3414627e-02   1.6334354e-02   1.8718991e-02   1.0980069e-02   5.8757427e-03   1.5539320e-02   9.1130333e-03   5.7327076e-03   8.0776866e-03   3.4867152e-02   4.0241350e-02   3.2810621e-02   3.8997590e-02   4.1906083e-02   3.7770605e-02   3.9622976e-02   4.0868952e-02   4.1757199e-02   4.0216534e-02   4.0437913e-02   4.1966457e-02   4.2316987e-02   4.2148716e-02   4.2523907e-02   3.9518985e-02   4.0747285e-02   3.7750811e-02   3.9495764e-02   4.1286490e-02
   4.8283515e-02   4.2365869e-02   3.8143150e-02   4.1576566e-02   3.8219562e-02   4.0728182e-02   3.4993435e-02   3.8857830e-02   4.1267601e-02   4.3446142e-02   4.2257449e-02   4.3549729e-02   3.6086120e-02   4.2571774e-02   4.7328392e-02   4.2543665e-02   4.6512136e-02   4.4385330e-02   4.2919210e-02   4.4042202e-02   4.1770919e-02   3.9557950e-02   3.4951488e-02   4.2104284e-02   4.1385306e-02   4.2709408e-02   4.1826516e-02   4.2239699e-02   4.3440253e-02   4.4506577e-02   4.2201141e-02   4.3675407e-02   4.3689464e-02   4.2272182e-02   4.3306961e-02   3.8930866e-02   3.6406589e-02   4.2634313e-02   4.4251804e-02   4.2786201e-02   4.2862190e-02   4.2315784e-02   4.1391634e-02   3.7146597e-02   2.6328910e-02   2.5305516e-02   4.2522266e-02   3.5536630e-02   4.2806958e-02   4.2093182e-02   2.1646253e-02   3.4066507e-02   2.8560572e-02   4.1888219e-02   3.7926941e-02   4.1572091e-02   2.9090400e-02   3.4806270e-02   3.3244005e-02   4.2302208e-02   4.1624896e-02   2.3617804e-02   4.4487291e-02   4.2389547e-02   4.4461036e-02   1.5049124e-02   1.3190391e-02   1.4886544e-02   3.0335964e-03   3.6069627e-02   3.7910921e-02   2.4270532e-02   3.1770370e-02   3.3393698e-02   4.2178158e-02   2.8136771e-02   3.0847242e-02   2.1483378e-02   1.4286579e-02   2.5192728e-02   4.2968613e-02   4.1804357e-02   2.9720127e-02   3.6929889e-02   4.1205198e-02   4.1638028e-02   4.2077900e-02   4.0537115e-02   4.1621187e-02   4.1913471e-02   4.2916947e-02   3.9284749e-02   3.7564074e-02   2.3272990e-02   2.0336138e-02   1.9553091e-02   2.0039324e-02   4.3165497e-02   3.1027738e-02   3.4815183e-02   3.0879456e-02   3.8674778e-02   4.0755583e-02   3.4038283e-02   4.1595373e-02   4.2533785e-02   3.9148940e-02   4.2193187e-02   1.6668740e-02   2.6449708e-02   1.5791759e-02   1.7513652e-02   1.3227635e-02   1.9318808e-02   2.6611561e-02   8.1291349e-03   1.4733591e-02   1.5742130e-02   1.9600012e-02   1.4552585e-02   2.7723984e-02   1.4906705e-02   1.7767785e-02   5.9761145e-03   2.3049807e-03   5.7806339e-03   1.7955144e-03   4.7088830e-03   1.4535612e-02   1.4131960e-02   8.8488487e-03   8.8674241e-03   1.5026469e-02   3.7517004e-02   4.1222782e-02   3.1126780e-02   3.6795792e-02   4.0809820e-02   4.0906978e-02   3.1970570e-02   4.0158716e-02   3.5263363e-02   2.4297514e-02   4.1073404e-02   3.8228177e-02   3.7700168e-02   3.6721507e-02   2.4211693e-02   3.9698233e-02   3.6094974e-02   4.1940024e-02   3.7353922e-02   4.0724300e-02   3.7487896e-02   4.2047884e-02   4.0606734e-02
   4.2156181e-02   4.1284072e-02   4.5142945e-02   3.3400893e-02   3.7901372e-02   4.0884313e-02   4.3458041e-02   4.1487421e-02   3.8348864e-02   4.1820130e-02   4.2184666e-02   4.1149520e-02   1.2185600e-02   3.4937173e-02   4.2194130e-02   2.8554959e-02   4.2815455e-02   3.7621548e-02   3.7522163e-02   3.5131361e-02   4.2821892e-02   3.7325419e-02   3.1878752e-02   3.2125366e-02   4.0876745e-02   2.8700288e-02   4.0549097e-02   3.3394454e-02   3.9979484e-02   4.0339149e-02   4.2140780e-02   4.4564165e-02   4.0288820e-02   4.2128894e-02   4.2001294e-02   4.1994469e-02   4.2146944e-02   3.1699778e-02   4.2208357e-02   4.2730848e-02   4.0931572e-02   4.1722894e-02   3.2619227e-02   3.7524416e-02   3.7135041e-02   4.2789794e-02   3.5797397e-02   3.9411714e-02   4.2184516e-02   3.6786997e-02   3.9940678e-02   3.4648026e-02   4.1548399e-02   3.2924274e-02   2.9993213e-02   3.3649536e-02   3.1107812e-02   2.8429937e-02   1.5682490e-02   2.7980743e-02   4.2517704e-02   2.1614486e-02   2.5294961e-02   2.9365189e-02   1.3607956e-02   1.5138060e-02   5.6755619e-03   5.3416260e-03   4.6475138e-03   1.0639469e-02   1.3791358e-02   1.0790237e-02   3.4321790e-02   9.2190196e-03   1.1398344e-02   6.5819416e-03   1.5829045e-02   1.9712644e-02   9.1431122e-03   1.1374398e-02   1.4064375e-02   2.1777325e-02   1.0174729e-02   1.1580049e-02   8.7207767e-03   1.4088134e-02   9.5419580e-03   6.0104366e-03   1.4769429e-02   1.9243318e-02   9.2365495e-03   5.1107877e-03   1.9066258e-03   2.8049320e-03   7.3002435e-04   8.1751792e-04   1.1840013e-02   3.4584742e-04   7.0181315e-03   8.5368342e-03   5.1648553e-03   8.2336092e-04   4.6305084e-03   2.0784890e-03   8.6598623e-03   8.0314315e-03   5.8264661e-03   8.6336760e-03   1.1809334e-02   9.5122699e-03   8.4039328e-03   2.2832313e-02   6.1155169e-03   7.6327970e-03   1.5546139e-02   8.1325225e-03   1.0418934e-02   5.7984457e-03   1.1614163e-02   1.8884670e-02   2.5082221e-02   6.9568131e-03   3.1770852e-03   7.6161357e-03   3.3608230e-03   8.4884281e-03   4.1410614e-03   1.0190191e-02   1.2156519e-02   6.1036781e-03   1.1337926e-02   7.8710695e-03   2.7884237e-02   3.2284153e-03   2.3076736e-02   2.6787015e-02   3.4267499e-02   2.6251722e-02   2.0154026e-02   2.2689608e-02   3.0174389e-02   3.5638937e-02   3.6905050e-02   3.6034396e-02   2.7884237e-02   3.2284153e-03   2.3076736e-02   2.6787015e-02   3.4267499e-02   2.6251722e-02   2.0154026e-02   2.2689608e-02   3.0174389e-02   3.5638937e-02   3.6905050e-02   3.6034396e-02
