# Supplementary material for: Incomplete information about the partner affects the development of collaborative strategies in joint action
Source: PLoS Comput Biol. 2019 Dec 12;15(12):e1006385. doi: 10.1371/journal.pcbi.1006385 (PMC6907753; doi:10.1371/journal.pcbi.1006385)
Supplement: S1 Data — Each file has 5 rows (one per dyad) and 156 columns (one per trial). (ZIP) [file pcbi.1006385.s002.zip › S1_data/deltaLI_VP2_PV.txt]

   1.0750000e-03   1.0750000e-03   1.0750000e-03   1.0750000e-03   1.0750000e-03   1.0750000e-03   1.0750000e-03   1.0750000e-03   1.0750000e-03   1.0750000e-03   1.0750000e-03   1.0750000e-03   1.4280800e-01   1.2365700e-01   4.3797700e-01   1.7431200e-01   1.4629900e-01   1.0750000e-03   7.8270000e-02   6.6734000e-02   3.3986000e-01   2.8265000e-01   3.1251700e-01   1.0750000e-03   3.9466400e-01   1.0912300e-01   1.1785300e-01   8.8954000e-02   3.0640000e-03  -1.0123400e-01   2.0571000e-02   3.6117300e-01   4.2049000e-02   1.5596000e-02   3.0640000e-03   2.5900500e-01   6.4472900e-01   3.2447300e-01  -1.4680900e-01  -2.7580100e-01   2.9650000e-03   2.9650000e-03  -3.1930000e-02  -8.5615000e-02  -9.0916000e-02  -7.7233000e-02  -9.2678000e-02  -7.2791800e-01  -1.0756400e-01  -6.7546000e-02  -8.6066000e-02  -1.8830700e-01   4.3030000e-03   2.4122300e-01   2.6440000e-03   6.6750000e-03   2.6321300e-01   3.9896000e-02   2.6440000e-03   5.6315000e-02   1.1502200e-01  -3.8737000e-02   1.8220000e-03   6.9281000e-02   1.3224800e-01   3.0890000e-03   9.4173000e-02   4.7777000e-02   3.0890000e-03   9.3714000e-02   7.7999000e-02  -1.2502000e-02   5.2049000e-02   3.6660000e-03   1.1512500e-01   9.0412000e-02  -4.4652000e-02   3.6660000e-03  -2.2660000e-03   7.0800000e-03   4.7248000e-02   7.4223000e-02   9.3794000e-02   1.3860000e-02   3.6552000e-02   3.9280000e-03   5.3799000e-02   3.9280000e-03   2.0489000e-01   2.4712000e-02   2.4390000e-03   3.3757000e-02   4.0767000e-02  -4.1288000e-02  -1.5583000e-02   1.3760000e-03   7.2510000e-03   4.6606000e-02   4.5613000e-02   3.8517000e-02   4.8746000e-02   1.6885000e-02   1.0212000e-02   4.1980000e-03   6.6957000e-02   5.1331000e-02   5.1908000e-02   4.1980000e-03  -6.8790000e-03   5.6610000e-03   4.4950000e-03   4.4950000e-03   7.6230000e-03   1.3785000e-02   1.2128000e-02   2.3120000e-03   4.5357000e-02   6.1142000e-02   3.2666000e-02   3.4746000e-02   4.7240000e-03   1.6001800e-01  -1.6274000e-02   4.7240000e-03   8.1120000e-03   2.1010000e-02   2.5299000e-02   2.4549700e-01   1.7409000e-02   2.3300000e-02   4.5725000e-02   2.4466000e-02   4.7210000e-03   4.7210000e-03   4.7210000e-03   4.7210000e-03   4.7210000e-03   4.7210000e-03   4.7210000e-03   4.7210000e-03   4.7210000e-03   4.7210000e-03   4.7210000e-03   4.7210000e-03   0.0000000e+00   0.0000000e+00   0.0000000e+00   0.0000000e+00   0.0000000e+00   0.0000000e+00   0.0000000e+00   0.0000000e+00   0.0000000e+00   0.0000000e+00   0.0000000e+00   0.0000000e+00
   6.1800000e-04   6.1800000e-04   6.1800000e-04   6.1800000e-04   6.1800000e-04   6.1800000e-04   6.1800000e-04   6.1800000e-04   6.1800000e-04   6.1800000e-04   6.1800000e-04   6.1800000e-04   2.7711000e-01   3.6282900e-01   2.1024400e-01  -4.7547000e-02   4.5801000e-01   6.1800000e-04   3.1942400e-01   2.1750200e-01   2.9587700e-01   2.6408000e-01   2.3609200e-01   6.1800000e-04  -3.5353000e-02   3.2015700e-01   5.3925800e-01   3.3308700e-01   1.5760000e-03   1.3184600e-01   1.6563700e-01   9.4536000e-02   1.2775900e-01   5.2414000e-02   1.5760000e-03   3.3894100e-01   3.9508100e-01   4.7431000e-02   3.5570700e-01   2.6272200e-01   2.3110000e-03   2.3110000e-03   1.3469100e-01  -4.4383000e-02   1.3707700e-01   1.4929700e-01   2.6250000e-01   3.9436300e-01   6.3491000e-02  -3.7355200e-01   1.7251700e-01  -5.9580000e-03  -1.1416000e-02   1.0913800e-01   2.5440000e-03   2.3277000e-02   1.4652100e-01   4.2230000e-02   2.5440000e-03   6.6550000e-02   1.3667900e-01   2.0808800e-01   3.8120000e-03   3.5325000e-02  -6.5023000e-02   2.8010000e-03  -3.0987000e-02   2.1643000e-02   2.8010000e-03   3.2731900e-01   1.3236700e-01   7.2478000e-02   9.0432000e-02   3.1520000e-03   5.3909000e-02   1.2539500e-01   7.2659000e-02   3.1520000e-03   2.2508000e-02   3.3221000e-02   3.6568000e-02   4.2111000e-02   1.4904000e-01   4.3220000e-03   2.9180000e-02   3.3420000e-03   1.1909300e-01   3.3420000e-03   1.9296000e-02  -7.6300000e-04   7.1639000e-02  -1.1624000e-02   4.7238000e-02  -1.3857100e-01   4.5833000e-02   1.7799700e-01  -4.0720000e-03  -2.2086000e-02  -6.1770000e-02  -2.9200000e-04   3.1130000e-03   2.2009000e-02  -2.1379000e-02   3.3410000e-03  -6.4890000e-02   8.2370000e-03   8.1260000e-03   3.3410000e-03   5.3000000e-02   2.3678000e-02   3.5360000e-03   3.5360000e-03   4.6837000e-02   2.8905000e-02   3.9498000e-02   4.4746000e-02   4.4831000e-02   2.6687000e-02   5.5109000e-02   4.5131000e-02   3.7150000e-03  -6.0710000e-02   5.8944000e-02   3.7150000e-03   3.6911000e-02   1.4979000e-02   7.9192000e-02   1.0012900e-01   8.2575000e-02   1.1848000e-02   1.4735600e-01   1.5016500e-01   3.7170000e-03   3.7170000e-03   3.7170000e-03   3.7170000e-03   3.7170000e-03   3.7170000e-03   3.7170000e-03   3.7170000e-03   3.7170000e-03   3.7170000e-03   3.7170000e-03   3.7170000e-03   0.0000000e+00   0.0000000e+00   0.0000000e+00   0.0000000e+00   0.0000000e+00   0.0000000e+00   0.0000000e+00   0.0000000e+00   0.0000000e+00   0.0000000e+00   0.0000000e+00   0.0000000e+00
   1.8000000e-03   1.8000000e-03   1.8000000e-03   1.8000000e-03   1.8000000e-03   1.8000000e-03   1.8000000e-03   1.8000000e-03   1.8000000e-03   1.8000000e-03   1.8000000e-03   1.8000000e-03   6.2772000e-02  -1.8804000e-02   1.5036500e-01   2.6653400e-01   9.2832000e-02   1.8000000e-03  -9.9750000e-03   6.6865000e-02   2.7562000e-02   2.0453900e-01   1.8019300e-01   1.8000000e-03  -4.1334000e-02   8.9835600e-01   4.8040000e-02   3.1180900e-01   4.8720000e-03   1.6166200e-01   1.7127800e-01   1.1354200e-01   1.1404400e-01   6.4239200e-01   4.8720000e-03   8.6999400e-01   1.9550000e-01   1.7704900e-01   2.8720500e-01   1.7015600e-01   6.1810000e-03   6.1810000e-03   3.8070500e-01   6.3822200e-01   1.4523420e+00   9.2066300e-01   1.2044320e+00   5.4105000e-02   4.2017300e-01   1.4368220e+00   4.9911900e-01   1.3218510e+00   1.6269710e+00   1.2352910e+00   8.1060000e-03   1.4577910e+00   1.2091030e+00   1.3902910e+00   8.1060000e-03   1.5444020e+00  -1.9152200e-01   1.0209240e+00   9.9684000e-01   1.5127340e+00  -5.4554000e-02   9.1990000e-03   4.1946600e-01   1.6044820e+00   9.1990000e-03   2.9881800e-01   8.9780000e-01   8.0285800e-01   5.0588300e-01   1.0021000e-02   1.3191180e+00   9.1931600e-01   1.1317120e+00   1.0021000e-02   1.2228730e+00   1.4235380e+00   1.1995420e+00   1.3253390e+00   7.3710500e-01   2.6992600e-01   1.4091340e+00   1.0346000e-02   1.0471400e+00   1.0346000e-02   9.5913900e-01   6.9220000e-01   8.7960900e-01   5.1962100e-01   1.2377310e+00   1.5468500e-01  -4.7356000e-01   1.4592400e-01  -3.5665000e-02  -7.1790000e-03   2.8059500e-01   1.0162300e-01   2.5964500e-01   7.5402200e-01   8.5299000e-02   1.0772000e-02   6.5675000e-02  -4.6509000e-02   1.1394900e-01   1.0772000e-02   1.8644500e-01   1.2635900e-01   1.0413000e-02   1.0413000e-02   6.2437000e-02  -3.7894000e-02   8.3215000e-02   2.1247000e-02  -7.3741000e-02  -1.7341200e-01  -3.5987700e-01  -1.6936200e-01   9.8490000e-03   1.2385000e-02  -9.8042000e-02   9.8490000e-03  -5.0234000e-02  -9.8141000e-02  -1.1760600e-01  -4.2081000e-02  -8.9991000e-02  -3.4469000e-02  -9.4152000e-02   1.4739000e-02   9.8450000e-03   9.8450000e-03   9.8450000e-03   9.8450000e-03   9.8450000e-03   9.8450000e-03   9.8450000e-03   9.8450000e-03   9.8450000e-03   9.8450000e-03   9.8450000e-03   9.8450000e-03   0.0000000e+00   0.0000000e+00   0.0000000e+00   0.0000000e+00   0.0000000e+00   0.0000000e+00   0.0000000e+00   0.0000000e+00   0.0000000e+00   0.0000000e+00   0.0000000e+00   0.0000000e+00
   4.6500000e-04   4.6500000e-04   4.6500000e-04   4.6500000e-04   4.6500000e-04   4.6500000e-04   4.6500000e-04   4.6500000e-04   4.6500000e-04   4.6500000e-04   4.6500000e-04   4.6500000e-04   1.8913100e-01   2.5301500e-01   1.3777000e-01   1.0559300e-01   3.0702300e-01   4.6500000e-04   3.5019900e-01   1.9509900e-01   2.9572200e-01   1.3066000e-01   8.9912000e-02   4.6500000e-04   2.0849700e-01   5.4348000e-02   1.3018100e-01   2.2298900e-01   8.8400000e-04  -5.0070000e-03   9.7438000e-02   1.0814300e-01  -8.8614000e-02  -1.0424400e-01   8.8400000e-04   1.4134200e-01   1.6748900e-01   6.9245000e-02   1.5642500e-01   7.6999000e-02   6.2600000e-04   6.2600000e-04  -1.8051300e-01  -5.3266000e-02  -4.5853000e-02  -1.8373700e-01  -1.1701300e-01  -1.2288200e-01   2.4369400e-01   1.3568300e-01   3.6109700e-01  -8.8714100e-01  -3.5117600e-01  -2.9008400e-01   8.4000000e-05  -2.4324300e-01  -2.0539800e-01  -2.5315000e-02   8.4000000e-05  -3.3505500e-01   3.5941800e-01  -2.2758200e-01   5.4553200e-01  -7.1270200e-01  -4.4190000e-01  -1.8800000e-04  -2.1032100e-01  -4.3944900e-01  -1.8800000e-04   4.3016900e-01   6.6786000e-02  -5.4282800e-01  -5.0484700e-01  -1.2190000e-03   5.0711900e-01   3.5153300e-01  -8.2589600e-01  -1.2190000e-03  -4.4312900e-01   1.2025500e-01  -4.0884600e-01  -8.7360900e-01  -7.4876300e-01   1.3398900e-01   7.1179200e-01  -9.3000000e-04   8.6231400e-01  -9.3000000e-04   1.1523600e+00   9.7256000e-02   8.6023100e-01  -5.4509900e-01  -2.9891000e-02   1.1449700e-01   2.0205000e-02  -2.3390900e-01   4.6836600e-01  -1.8774700e-01  -2.6708900e-01  -1.6282100e-01   2.2890000e-03  -2.5120000e-03   3.8320000e-03  -1.0730000e-03   2.3786000e-01  -2.0783200e-01   7.5330000e-03  -1.0730000e-03   4.2812400e-01   2.5572000e-02  -6.0900000e-04  -6.0900000e-04   3.8783400e-01   2.5805000e-02  -1.2802000e-02   1.1060800e-01  -2.8880000e-03   3.4276500e-01   3.5636700e-01   4.2582000e-02  -7.2600000e-04   8.7167000e-02   2.3705300e-01  -7.2600000e-04   1.3241400e-01  -8.8610000e-02   1.8180600e-01   1.5812700e-01  -4.2840900e-01  -4.6658000e-02  -7.0974700e-01   7.7931000e-02  -7.3100000e-04  -7.3100000e-04  -7.3100000e-04  -7.3100000e-04  -7.3100000e-04  -7.3100000e-04  -7.3100000e-04  -7.3100000e-04  -7.3100000e-04  -7.3100000e-04  -7.3100000e-04  -7.3100000e-04   0.0000000e+00   0.0000000e+00   0.0000000e+00   0.0000000e+00   0.0000000e+00   0.0000000e+00   0.0000000e+00   0.0000000e+00   0.0000000e+00   0.0000000e+00   0.0000000e+00   0.0000000e+00
  -1.2600000e-04  -1.2600000e-04  -1.2600000e-04  -1.2600000e-04  -1.2600000e-04  -1.2600000e-04  -1.2600000e-04  -1.2600000e-04  -1.2600000e-04  -1.2600000e-04  -1.2600000e-04  -1.2600000e-04   5.0114000e-01   3.0018000e-01   3.7592200e-01   1.6339500e-01   2.4174000e-01  -1.2600000e-04   4.6282000e-02   3.2092000e-01   6.0813000e-02   8.0572000e-02   4.8359000e-02  -1.2600000e-04  -1.7441000e-02  -2.1708900e-01  -2.5723000e-02   1.4411000e-02  -8.0500000e-04   8.5287000e-02   2.8144000e-02   1.4313800e-01  -2.3231000e-01  -3.2313700e-01  -8.0500000e-04  -2.5348200e-01  -2.2593300e-01  -1.1823500e-01  -3.1281000e-01  -6.2248000e-02  -1.4650000e-03  -1.4650000e-03   3.5163200e-01   4.4688900e-01   4.8947000e-02  -2.4161100e-01   3.5574300e-01  -1.1620900e-01  -1.8868400e-01  -6.0277900e-01   1.6873800e-01  -1.2771970e+00   8.7799000e-02   1.1123280e+00  -1.7400000e-03   1.1162930e+00   6.7265000e-02   8.0697200e-01  -1.7400000e-03   1.1309890e+00   1.0333870e+00   1.7623800e-01   7.1554400e-01   8.8282400e-01   1.0429210e+00  -5.2000000e-04   1.2868180e+00   1.3940710e+00  -5.2000000e-04   1.0600030e+00   1.4105400e+00   5.3149800e-01   1.6105600e-01  -1.2000000e-04   4.3971100e-01   6.8617200e-01   4.7151700e-01  -1.2000000e-04   5.0253800e-01   5.1439500e-01   7.6523200e-01  -7.7422000e-02  -2.1997000e-01   4.5823700e-01   8.5797100e-01   8.8800000e-04   6.0449500e-01   8.8800000e-04   6.4687000e-01   1.4181090e+00   7.7665400e-01   8.0291000e-01   1.0116070e+00   1.1797260e+00   3.1479500e-01   3.6871900e-01   4.1020900e-01   8.0466400e-01   1.3128080e+00   1.4216580e+00   1.0089070e+00   7.0889600e-01   1.7844390e+00   2.0350000e-03   5.3952700e-01   1.3080300e-01   1.6393800e-01   2.0350000e-03   2.7803600e-01   1.4992000e+00   3.1810000e-03   3.1810000e-03   1.1718450e+00   7.0739000e-02   1.7971500e-01   4.4182900e-01   1.3175600e+00   5.4965800e-01   2.7432200e-01   1.1422450e+00   4.4310000e-03   5.6059100e-01   4.1345100e-01   4.4310000e-03   1.6285700e-01   1.5859700e-01   1.3928300e-01   6.3144100e-01   2.8735300e-01   1.5319800e-01   2.5068700e-01   1.8131400e-01   4.4390000e-03   4.4390000e-03   4.4390000e-03   4.4390000e-03   4.4390000e-03   4.4390000e-03   4.4390000e-03   4.4390000e-03   4.4390000e-03   4.4390000e-03   4.4390000e-03   4.4390000e-03   0.0000000e+00   0.0000000e+00   0.0000000e+00   0.0000000e+00   0.0000000e+00   0.0000000e+00   0.0000000e+00   0.0000000e+00   0.0000000e+00   0.0000000e+00   0.0000000e+00   0.0000000e+00
