# Supplementary material for: Incomplete information about the partner affects the development of collaborative strategies in joint action
Source: PLoS Comput Biol. 2019 Dec 12;15(12):e1006385. doi: 10.1371/journal.pcbi.1006385 (PMC6907753; doi:10.1371/journal.pcbi.1006385)
Supplement: S1 Data — Each file has 5 rows (one per dyad) and 156 columns (one per trial). (ZIP) [file pcbi.1006385.s002.zip › S1_data/avgscore_PV.txt]

   8.6000000e+01   9.8500000e+01   9.6000000e+01   9.7500000e+01   9.4000000e+01             NaN   9.9500000e+01   1.0000000e+02   9.9000000e+01   9.6500000e+01   1.0000000e+02             NaN   9.0000000e+01   4.8500000e+01   4.1500000e+01   5.3500000e+01             NaN   9.9500000e+01   8.0000000e+00   4.7000000e+01   1.3500000e+01   8.0000000e+01             NaN             NaN             NaN             NaN             NaN             NaN             NaN             NaN             NaN             NaN             NaN             NaN             NaN             NaN   9.6500000e+01   9.8500000e+01   9.9500000e+01   9.9500000e+01   7.2000000e+01   9.7000000e+01             NaN   9.9500000e+01   9.9000000e+01   9.9000000e+01             NaN   9.9500000e+01   9.6500000e+01   9.8500000e+01   9.9500000e+01   9.9500000e+01   7.2000000e+01             NaN   9.8500000e+01   9.9500000e+01             NaN   9.9000000e+01   9.2000000e+01   9.9500000e+01   9.8500000e+01             NaN   9.9000000e+01   9.8000000e+01   9.9000000e+01             NaN   9.9000000e+01   9.8000000e+01   1.0000000e+02   9.7500000e+01   9.9500000e+01   9.9000000e+01   1.0000000e+02             NaN   9.8000000e+01             NaN   9.8500000e+01   9.7500000e+01   9.9500000e+01   9.6500000e+01   9.5000000e+01   9.9000000e+01   9.9500000e+01   9.9000000e+01   9.8500000e+01   9.9000000e+01   9.8000000e+01   9.6500000e+01   1.0000000e+02   9.9500000e+01   9.6000000e+01             NaN   9.8500000e+01   9.3500000e+01   9.9500000e+01             NaN   9.9500000e+01   9.7500000e+01             NaN             NaN   9.9500000e+01   1.0000000e+02   9.8000000e+01   9.8500000e+01   9.7000000e+01   9.9500000e+01   1.0000000e+02   9.9000000e+01   9.9500000e+01   9.9500000e+01   9.9500000e+01   1.0000000e+02   9.9500000e+01   1.0000000e+02   1.0000000e+02   9.8000000e+01   9.9000000e+01   9.9000000e+01   9.8500000e+01   9.9500000e+01   9.9500000e+01   9.9500000e+01   9.6000000e+01   9.5500000e+01   1.0000000e+02   9.9000000e+01   9.8500000e+01   9.8500000e+01   9.9500000e+01   1.0000000e+02   1.0000000e+02   1.0000000e+02   9.8000000e+01   9.9000000e+01   9.9000000e+01   1.0000000e+02   9.7000000e+01   1.0000000e+02   1.0000000e+02   9.9500000e+01   1.0000000e+02   1.0000000e+02   9.9500000e+01   9.8500000e+01   1.0000000e+02   9.8500000e+01   9.9500000e+01   1.0000000e+02   9.9000000e+01   9.9000000e+01   1.0000000e+02   9.9500000e+01   9.9000000e+01   9.9500000e+01   9.8000000e+01   9.9500000e+01
   1.0000000e+02   9.9000000e+01   9.9500000e+01   9.9000000e+01   1.0000000e+02             NaN   1.0000000e+02   8.5000000e+01   9.9500000e+01   9.9500000e+01   9.9000000e+01             NaN   8.2000000e+01   8.8000000e+01   9.7000000e+01   5.3000000e+01             NaN   8.1500000e+01   4.9500000e+01   3.5500000e+01   8.4500000e+01   7.6500000e+01             NaN             NaN             NaN             NaN             NaN             NaN             NaN             NaN             NaN             NaN             NaN             NaN             NaN             NaN             NaN   9.7000000e+01   9.7500000e+01   9.7000000e+01   8.9000000e+01   9.6500000e+01             NaN   5.4000000e+01   9.0500000e+01   5.5000000e+01             NaN   3.2000000e+01   8.9500000e+01   6.8000000e+01   5.9500000e+01   3.9000000e+01   1.3500000e+01             NaN   8.9000000e+01   7.2500000e+01             NaN   7.9500000e+01   7.2500000e+01   8.6500000e+01   8.8500000e+01             NaN   6.3500000e+01   5.5500000e+01   3.9500000e+01             NaN   9.7000000e+01   7.7000000e+01   7.9000000e+01   7.7500000e+01   5.9000000e+01   9.5000000e+01   8.9500000e+01             NaN   6.5000000e+01             NaN   6.4500000e+01   8.8000000e+01   8.5500000e+01   9.8000000e+01   9.9000000e+01   9.9000000e+01   5.0500000e+01   9.9000000e+01             NaN   9.8500000e+01   9.6500000e+01   9.8500000e+01   9.4000000e+01   9.9000000e+01   9.9000000e+01             NaN   9.9000000e+01   9.6500000e+01   9.8500000e+01             NaN   1.0000000e+02   9.2000000e+01             NaN             NaN   9.7500000e+01   9.8000000e+01   9.7000000e+01   9.5500000e+01   9.6500000e+01   9.9500000e+01   9.8500000e+01   9.9500000e+01   9.9500000e+01   9.9500000e+01   9.8500000e+01   9.9500000e+01   9.9000000e+01   1.0000000e+02   9.9500000e+01   9.9500000e+01   9.9500000e+01   9.9500000e+01   9.9500000e+01   1.0000000e+02   9.9500000e+01   9.9500000e+01   9.9000000e+01   9.9000000e+01   9.7500000e+01   9.9500000e+01   9.7500000e+01   9.8500000e+01   9.9000000e+01   9.9500000e+01   9.9000000e+01   9.9500000e+01   9.9000000e+01   1.0000000e+02   9.8500000e+01   9.8000000e+01   9.6500000e+01   7.0000000e+01   1.0000000e+02   9.3500000e+01   9.8000000e+01   9.7000000e+01   9.9000000e+01   9.9500000e+01   9.8000000e+01   9.8000000e+01   9.2500000e+01   9.6500000e+01   9.9000000e+01   9.9000000e+01   9.8500000e+01   9.9500000e+01   9.9500000e+01   9.9500000e+01   9.9000000e+01   9.9500000e+01
   1.0000000e+02   5.0000000e+01   5.9500000e+01   5.0000000e+01   4.9500000e+01             NaN   9.6000000e+01   9.9000000e+01   9.9000000e+01   9.9500000e+01   8.2500000e+01             NaN   0.0000000e+00   5.0000000e-01   0.0000000e+00   0.0000000e+00             NaN   9.5500000e+01   0.0000000e+00   0.0000000e+00   5.0000000e+00   1.0000000e+00             NaN   9.8500000e+01   9.9500000e+01   0.0000000e+00   5.0000000e+00   5.0000000e-01             NaN             NaN   5.0000000e-01   0.0000000e+00   5.0000000e-01   0.0000000e+00   5.0000000e-01   0.0000000e+00   5.0000000e-01   1.5000000e+00   0.0000000e+00   9.9500000e+01   6.0000000e+00   5.0000000e+00             NaN   5.0000000e-01   5.0000000e-01   5.0000000e-01             NaN   9.4000000e+01   0.0000000e+00   0.0000000e+00   0.0000000e+00   0.0000000e+00   6.5000000e+00             NaN   0.0000000e+00   5.0000000e+00             NaN   9.9500000e+01   0.0000000e+00   1.0500000e+01   9.9500000e+01             NaN   1.0000000e+00   9.6500000e+01   6.5000000e+00             NaN   1.0000000e+00   2.0000000e+00   1.5000000e+00   0.0000000e+00   2.0000000e+00   4.5000000e+00   7.5000000e+01             NaN   6.7500000e+01             NaN   9.3500000e+01   9.9500000e+01   8.0000000e+01   8.9000000e+01   3.6000000e+01   9.1000000e+01   7.7000000e+01   8.0500000e+01   9.4500000e+01   9.9500000e+01   7.8000000e+01   9.9500000e+01   9.7000000e+01   9.6000000e+01   4.0500000e+01             NaN   8.7000000e+01   9.0500000e+01   1.5000000e+01             NaN   6.0000000e+01   9.9000000e+01             NaN             NaN   7.7500000e+01   8.9500000e+01   9.9000000e+01   1.0000000e+02   9.7000000e+01   9.8000000e+01   9.9000000e+01   9.7500000e+01   9.7000000e+01   9.8500000e+01   9.9500000e+01   1.0000000e+02   8.6500000e+01   9.7000000e+01   9.2500000e+01   9.9000000e+01   9.5000000e+01   9.6500000e+01   9.1500000e+01   9.1500000e+01   9.9500000e+01   9.8500000e+01   9.9000000e+01   1.0000000e+02   9.4500000e+01   9.2000000e+01   9.9000000e+01   7.2500000e+01   9.9000000e+01   9.9000000e+01   9.8500000e+01   9.9500000e+01   1.0000000e+02   9.9000000e+01   9.9500000e+01   1.0000000e+02   1.0000000e+02   1.0000000e+02   9.9500000e+01   1.0000000e+02   1.0000000e+02   9.9000000e+01   1.0000000e+02   9.9500000e+01   9.9000000e+01   9.7500000e+01   9.9500000e+01   1.0000000e+02   1.0000000e+02   1.0000000e+02   1.0000000e+02   1.0000000e+02   1.0000000e+02   1.0000000e+02   1.0000000e+02   1.0000000e+02
   9.8000000e+01   4.9500000e+01   4.9500000e+01   3.7500000e+01   9.7500000e+01             NaN   9.7500000e+01   9.9500000e+01   9.7000000e+01   9.8500000e+01   9.9000000e+01             NaN   1.0000000e+02   0.0000000e+00   0.0000000e+00   5.0000000e-01             NaN   0.0000000e+00   0.0000000e+00   0.0000000e+00   3.5000000e+00   1.4000000e+01             NaN   1.5000000e+01             NaN   4.9500000e+01   3.5000000e+01   3.0000000e+00             NaN             NaN   5.0000000e+00   9.2500000e+01   9.8000000e+01   2.0000000e+00   6.5000000e+00   2.2000000e+01   9.2500000e+01   4.1000000e+01   4.1500000e+01   2.0000000e+00   4.5000000e+00   4.0000000e+00             NaN   1.2000000e+01   4.5500000e+01   7.6500000e+01             NaN   3.9500000e+01   4.1500000e+01   5.4000000e+01   3.0500000e+01   7.0000000e+00   5.0000000e+00             NaN   6.0000000e+00   5.0000000e-01             NaN   0.0000000e+00   4.5000000e+01   9.9500000e+01   2.6000000e+01             NaN   1.1000000e+01   6.5000000e+00   4.8000000e+01             NaN   5.0000000e+01   5.7500000e+01   4.5000000e+01   4.4000000e+01   7.8000000e+01   2.7500000e+01   2.6000000e+01             NaN   1.1000000e+01             NaN   4.8000000e+01   4.6500000e+01   9.8000000e+01   5.7500000e+01   9.5000000e+01   4.4000000e+01   7.8000000e+01   2.7500000e+01   8.9000000e+01   4.8500000e+01   9.1000000e+01   9.1500000e+01   2.3500000e+01   1.6500000e+01   6.3000000e+01             NaN   9.0500000e+01   9.8000000e+01   6.7500000e+01             NaN   9.9500000e+01   8.7500000e+01             NaN             NaN   6.5000000e+01   7.5500000e+01   9.6000000e+01   9.9000000e+01   9.7000000e+01   9.9000000e+01   9.8500000e+01   9.8500000e+01   9.9500000e+01   9.8500000e+01   9.9000000e+01   1.0000000e+02   9.7500000e+01   6.0500000e+01   4.0000000e+01   9.6500000e+01   6.8500000e+01   9.7000000e+01   9.8000000e+01   9.8500000e+01   1.0000000e+02   9.9000000e+01   9.8000000e+01   9.9000000e+01   9.8500000e+01   9.1000000e+01   9.9000000e+01   9.9500000e+01   9.4000000e+01   5.0000000e+01   9.8000000e+01   9.8000000e+01   9.9500000e+01   9.9500000e+01   9.8500000e+01   9.9000000e+01   9.9000000e+01   9.9500000e+01   9.9000000e+01   7.0500000e+01   9.9500000e+01   1.0000000e+02   1.0000000e+02   9.9500000e+01   9.9500000e+01   9.5500000e+01   9.9500000e+01   9.9500000e+01   9.9000000e+01   9.9000000e+01   9.9500000e+01   9.8000000e+01   9.9000000e+01   9.9500000e+01   1.0000000e+02   9.7000000e+01
   5.0000000e+01   1.0000000e+02   9.9000000e+01   1.0000000e+02   9.8500000e+01             NaN   1.0000000e+02   1.0000000e+02   9.9500000e+01   9.9500000e+01   1.0000000e+02             NaN   4.3500000e+01   1.3000000e+01   9.6500000e+01   2.9500000e+01             NaN   8.4000000e+01   3.5500000e+01   4.8000000e+01   1.5500000e+01   4.1500000e+01             NaN   2.8500000e+01   9.7000000e+01   5.2500000e+01   4.9500000e+01   2.0000000e+00             NaN             NaN   4.6000000e+01   5.0000000e+01   4.5000000e+00   1.0000000e+01   6.6500000e+01   1.4000000e+01   9.4000000e+01   4.4000000e+01   0.0000000e+00   1.8500000e+01   1.0000000e+02   9.9500000e+01             NaN   9.9000000e+01   6.7500000e+01   9.5000000e+01             NaN   4.6500000e+01   9.9000000e+01   9.2500000e+01   3.4000000e+01   8.4500000e+01   9.6000000e+01             NaN   9.9500000e+01   7.5000000e+01             NaN   6.7500000e+01   1.0000000e+02   5.3000000e+01   7.3000000e+01             NaN   9.5500000e+01   9.4000000e+01   4.6500000e+01             NaN   7.7000000e+01   5.0500000e+01   9.7500000e+01   6.8000000e+01   9.1000000e+01   9.3500000e+01             NaN             NaN   9.6000000e+01             NaN   8.2000000e+01   1.0000000e+02   9.6500000e+01   9.6500000e+01   9.7500000e+01   7.3500000e+01   9.9000000e+01   9.8500000e+01   8.7500000e+01   1.0000000e+02   9.8500000e+01   1.0000000e+02   9.6000000e+01   9.3000000e+01   9.3500000e+01             NaN   9.6000000e+01   9.1500000e+01   9.9000000e+01             NaN   9.7500000e+01   9.7500000e+01             NaN             NaN   7.8000000e+01   9.6000000e+01   9.8000000e+01   1.0000000e+02   9.6500000e+01   9.5500000e+01   9.9000000e+01   9.9000000e+01   9.7000000e+01   9.5500000e+01   9.9000000e+01   1.0000000e+02   9.4000000e+01   9.7000000e+01   9.8500000e+01   9.7500000e+01   9.8000000e+01   9.4000000e+01   9.1000000e+01   9.2500000e+01   9.5000000e+01   9.8500000e+01   9.7500000e+01   9.9000000e+01   9.9000000e+01   9.5500000e+01   9.1500000e+01   8.0500000e+01   9.3000000e+01   9.7500000e+01   9.7000000e+01   9.0000000e+01   9.6500000e+01   9.9500000e+01   9.9500000e+01   9.9500000e+01   9.9000000e+01   1.0000000e+02   9.9500000e+01   9.9500000e+01   1.0000000e+02   9.9500000e+01   1.0000000e+02   1.0000000e+02   9.9500000e+01   1.0000000e+02   1.0000000e+02   9.9500000e+01   1.0000000e+02   9.2500000e+01   9.9500000e+01   9.4000000e+01   9.9500000e+01   9.9500000e+01   8.1500000e+01   1.0000000e+02
