# Supplementary material for: Incomplete information about the partner affects the development of collaborative strategies in joint action
Source: PLoS Comput Biol. 2019 Dec 12;15(12):e1006385. doi: 10.1371/journal.pcbi.1006385 (PMC6907753; doi:10.1371/journal.pcbi.1006385)
Supplement: S1 Data — Each file has 5 rows (one per dyad) and 156 columns (one per trial). (ZIP) [file pcbi.1006385.s002.zip › S1_data/deltaLI_VP1_H.txt]

   0.0000000e+00  -5.8100000e-04  -5.8100000e-04   0.0000000e+00  -5.8100000e-04   0.0000000e+00   0.0000000e+00  -5.8100000e-04   0.0000000e+00   0.0000000e+00  -5.8100000e-04   0.0000000e+00   3.7699000e-02   1.2771700e-01   6.1484000e-02   7.1664000e-02  -5.8100000e-04   1.6717200e-01   2.8040300e-01   2.8572400e-01   2.3464900e-01   2.9218900e-01   0.0000000e+00   4.3556000e-02   1.8036000e-02  -1.8060000e-03   2.3637000e-02   5.5868000e-02   1.9529800e-01   6.9009000e-02   8.5311000e-02   1.2770400e-01   1.1284000e-01   2.2852700e-01  -1.8060000e-03   8.2224000e-02   3.1192000e-02  -2.6190000e-03   7.2259000e-02   7.4926000e-02   3.9974000e-02   2.1076000e-01   0.0000000e+00  -1.9358000e-02   5.4279000e-02   1.0895400e-01   1.0872700e-01   0.0000000e+00  -1.7888000e-02   0.0000000e+00   1.2470700e-01   8.8091000e-02  -3.2430000e-03   6.8470000e-02   1.1543900e-01   2.0258100e-01   1.1182900e-01   1.0062400e-01  -3.2430000e-03   6.2166000e-02   5.7937000e-02   8.0683000e-02   5.6308000e-02   8.6583000e-02   1.5478000e-01  -4.1000000e-03   5.9596000e-02   1.0957100e-01   8.7324000e-02   1.3093600e-01   1.1494700e-01  -4.1000000e-03   5.3484000e-02   7.3456000e-02  -7.9178000e-02   1.1614000e-01   1.5571000e-02   1.2803300e-01  -4.7730000e-03   2.7714000e-02   9.3847000e-02  -4.7730000e-03   7.8603000e-02   3.1492600e-01   4.2253000e-02  -3.2009000e-02   1.1661700e-01   1.7060700e-01  -5.5620000e-03   0.0000000e+00   1.1867900e-01   1.9010900e-01   0.0000000e+00   1.0584900e-01   4.5328000e-02   1.8001300e-01   2.3654000e-02   8.4998000e-02  -6.1550000e-03   5.9599000e-02   0.0000000e+00  -6.1550000e-03   3.3375000e-02   2.4197500e-01   1.5004200e-01   1.9630200e-01   2.6379400e-01   2.3780700e-01   0.0000000e+00   0.0000000e+00   6.2573000e-02   0.0000000e+00  -6.6030000e-03   1.1352400e-01   8.0792000e-02   3.2210000e-02   4.1818700e-01   0.0000000e+00   1.1929500e-01   0.0000000e+00   0.0000000e+00   3.3208000e-02   1.1296300e-01   3.3559000e-02   1.1707000e-01   6.6964000e-02   1.1072100e-01  -7.5810000e-03   9.9445000e-02   1.5361100e-01  -7.5810000e-03   1.2014600e-01  -7.5890000e-03  -7.5890000e-03   0.0000000e+00  -7.5890000e-03   0.0000000e+00  -7.5890000e-03   0.0000000e+00   0.0000000e+00  -7.5890000e-03   0.0000000e+00  -7.5890000e-03  -7.5890000e-03   0.0000000e+00   0.0000000e+00   0.0000000e+00   0.0000000e+00   0.0000000e+00   0.0000000e+00   0.0000000e+00   0.0000000e+00   0.0000000e+00   0.0000000e+00   0.0000000e+00   0.0000000e+00
  -1.0940000e-03  -1.0940000e-03  -1.0940000e-03  -1.0940000e-03  -1.0940000e-03  -1.0940000e-03  -1.0940000e-03   0.0000000e+00   0.0000000e+00   0.0000000e+00  -1.0940000e-03   0.0000000e+00  -1.0940000e-03   0.0000000e+00   2.8048000e-02   0.0000000e+00   0.0000000e+00   1.9425000e-02   3.8912000e-02   0.0000000e+00   0.0000000e+00   0.0000000e+00   0.0000000e+00   0.0000000e+00   0.0000000e+00   1.5597400e-01   4.3171000e-02  -2.5188400e-01   0.0000000e+00  -2.1209800e-01   0.0000000e+00   0.0000000e+00   0.0000000e+00   7.2035000e-02   0.0000000e+00   0.0000000e+00  -6.9180000e-02   0.0000000e+00   0.0000000e+00   3.3511000e-02   0.0000000e+00   0.0000000e+00   4.5987000e-02   0.0000000e+00   0.0000000e+00   2.1524000e-02   0.0000000e+00   0.0000000e+00   0.0000000e+00   0.0000000e+00   0.0000000e+00   0.0000000e+00  -1.3635500e-01   0.0000000e+00   0.0000000e+00   0.0000000e+00   0.0000000e+00   0.0000000e+00  -5.3980000e-03  -5.5452000e-02   0.0000000e+00  -6.1350000e-03   2.7390000e-02   0.0000000e+00   0.0000000e+00   0.0000000e+00  -1.2851000e-02   0.0000000e+00   0.0000000e+00   0.0000000e+00   0.0000000e+00   0.0000000e+00   0.0000000e+00   0.0000000e+00   0.0000000e+00   7.6546000e-02   0.0000000e+00   0.0000000e+00   0.0000000e+00   0.0000000e+00   0.0000000e+00   0.0000000e+00   0.0000000e+00   0.0000000e+00  -7.5097000e-02   0.0000000e+00   0.0000000e+00   0.0000000e+00   0.0000000e+00   5.9847000e-02  -4.1318000e-02   0.0000000e+00   0.0000000e+00   1.3576600e-01   0.0000000e+00   0.0000000e+00   0.0000000e+00  -9.2000000e-03   0.0000000e+00   7.5319000e-02   0.0000000e+00   0.0000000e+00   0.0000000e+00   1.3838100e-01   0.0000000e+00   0.0000000e+00   1.1998400e-01   0.0000000e+00   0.0000000e+00   0.0000000e+00   0.0000000e+00   6.6045000e-02   2.3950300e-01   0.0000000e+00  -1.0558000e-02  -1.0558000e-02   1.2694600e-01   0.0000000e+00   1.4021500e-01   9.2454000e-02   0.0000000e+00   0.0000000e+00   2.0478000e-01  -2.4506000e-02   9.0519000e-02   2.5394800e-01  -1.1637000e-02   2.1366800e-01  -1.1637000e-02   8.4106000e-02   3.0173400e-01   0.0000000e+00  -1.1642000e-02  -1.1642000e-02  -1.1642000e-02   0.0000000e+00   0.0000000e+00   0.0000000e+00   0.0000000e+00   0.0000000e+00   0.0000000e+00   0.0000000e+00   0.0000000e+00   0.0000000e+00   0.0000000e+00   0.0000000e+00   0.0000000e+00   0.0000000e+00   0.0000000e+00   0.0000000e+00   0.0000000e+00   0.0000000e+00   0.0000000e+00   0.0000000e+00   0.0000000e+00   0.0000000e+00
   0.0000000e+00   0.0000000e+00   0.0000000e+00   0.0000000e+00  -1.2100000e-03   0.0000000e+00  -1.2100000e-03   0.0000000e+00  -1.2100000e-03  -1.2100000e-03   0.0000000e+00   0.0000000e+00   2.0475000e-02   2.3234000e-02  -2.2593700e-01  -7.6861000e-02  -1.4749000e-01   0.0000000e+00   2.8010100e-01   0.0000000e+00  -2.7528800e-01  -8.2241000e-02   6.1537000e-02   3.4219000e-02  -2.0717000e-02   0.0000000e+00   1.7844000e-01   0.0000000e+00   0.0000000e+00   0.0000000e+00   0.0000000e+00   1.1102100e-01   0.0000000e+00   0.0000000e+00   0.0000000e+00   0.0000000e+00   0.0000000e+00   0.0000000e+00   0.0000000e+00   0.0000000e+00   0.0000000e+00   0.0000000e+00   0.0000000e+00  -7.0030000e-03   0.0000000e+00   3.3962000e-02   2.4345300e-01   0.0000000e+00   0.0000000e+00   0.0000000e+00   0.0000000e+00   0.0000000e+00   0.0000000e+00   0.0000000e+00   0.0000000e+00   0.0000000e+00   6.8174000e-02   0.0000000e+00   0.0000000e+00   0.0000000e+00   0.0000000e+00   0.0000000e+00   0.0000000e+00   0.0000000e+00   0.0000000e+00   0.0000000e+00   0.0000000e+00  -6.6960000e-03   0.0000000e+00   0.0000000e+00   0.0000000e+00   0.0000000e+00   0.0000000e+00   0.0000000e+00   0.0000000e+00   0.0000000e+00   2.2507200e-01   0.0000000e+00   0.0000000e+00   0.0000000e+00   0.0000000e+00   0.0000000e+00   0.0000000e+00   0.0000000e+00   0.0000000e+00   0.0000000e+00   0.0000000e+00   0.0000000e+00   0.0000000e+00   1.2828700e-01   1.0789500e-01   0.0000000e+00   0.0000000e+00   0.0000000e+00   1.1298400e-01   1.5801500e-01   0.0000000e+00   0.0000000e+00   0.0000000e+00   0.0000000e+00  -8.7890000e-03   1.7490500e-01  -6.1074000e-02   1.3111400e-01   1.3569900e-01   2.8886400e-01   0.0000000e+00   1.3978500e-01   0.0000000e+00   0.0000000e+00   2.0617900e-01   0.0000000e+00   0.0000000e+00   2.1490500e-01   1.5635500e-01   1.1148500e-01   6.0982000e-02  -9.6250000e-03   0.0000000e+00   0.0000000e+00   2.6113000e-02   0.0000000e+00   0.0000000e+00   0.0000000e+00   0.0000000e+00   0.0000000e+00   3.0560200e-01   2.2877000e-01   0.0000000e+00   7.0645000e-02   2.1411900e-01   1.5489800e-01   0.0000000e+00   0.0000000e+00   0.0000000e+00   0.0000000e+00   0.0000000e+00   0.0000000e+00  -1.0482000e-02   0.0000000e+00   0.0000000e+00   0.0000000e+00   0.0000000e+00   0.0000000e+00   0.0000000e+00   0.0000000e+00   0.0000000e+00   0.0000000e+00   0.0000000e+00   0.0000000e+00   0.0000000e+00   0.0000000e+00   0.0000000e+00   0.0000000e+00   0.0000000e+00   0.0000000e+00
  -3.9000000e-04   0.0000000e+00   0.0000000e+00   0.0000000e+00   0.0000000e+00   0.0000000e+00   0.0000000e+00   0.0000000e+00   0.0000000e+00   0.0000000e+00   0.0000000e+00   0.0000000e+00   0.0000000e+00   9.2499000e-02   0.0000000e+00   0.0000000e+00   0.0000000e+00   3.2586000e-02   0.0000000e+00  -3.9000000e-04   0.0000000e+00   0.0000000e+00   0.0000000e+00   8.6159000e-02   0.0000000e+00   0.0000000e+00   9.4401000e-02   0.0000000e+00   9.3990000e-02   1.6939400e-01  -1.3560000e-03   0.0000000e+00   0.0000000e+00   0.0000000e+00   0.0000000e+00   0.0000000e+00   0.0000000e+00   0.0000000e+00   0.0000000e+00   0.0000000e+00   1.5497000e-01  -1.6210000e-03   0.0000000e+00   2.0546900e-01   1.1359800e-01   0.0000000e+00   0.0000000e+00   0.0000000e+00   1.5724500e-01   0.0000000e+00   0.0000000e+00   0.0000000e+00   0.0000000e+00   0.0000000e+00   1.2052200e-01  -2.0460000e-03   0.0000000e+00   2.3874700e-01   1.7812600e-01   3.0760000e-01   0.0000000e+00   8.4541000e-02   0.0000000e+00   1.1284500e-01   1.7623000e-01   2.3400300e-01   0.0000000e+00   9.7882000e-02   7.2382000e-02   1.6042200e-01   6.9452000e-02   2.3811900e-01   4.0106000e-02   2.6659600e-01   1.0884300e-01   4.4421000e-02   1.2346900e-01  -3.0810000e-03  -3.0810000e-03   1.2564700e-01   1.4747400e-01   2.5139600e-01   2.6450100e-01   1.2281300e-01   5.5276000e-02   2.6614900e-01   5.6959000e-02   0.0000000e+00   1.6184200e-01  -3.6900000e-03   1.1225900e-01   2.4571600e-01   1.1181200e-01   0.0000000e+00   0.0000000e+00   5.9185000e-02   2.0794000e-01   6.7582000e-02   0.0000000e+00   0.0000000e+00   1.9402700e-01   1.7832700e-01   2.3670300e-01   2.2632100e-01   0.0000000e+00   2.4966600e-01   1.3965600e-01   0.0000000e+00   0.0000000e+00   0.0000000e+00   1.9977500e-01  -5.2280000e-03   0.0000000e+00   1.6913000e-02   2.3741400e-01   1.2124000e-01   0.0000000e+00   1.5602900e-01   0.0000000e+00   2.4048300e-01   8.7636000e-02   1.0755400e-01   1.0479000e-01  -6.3360000e-03   1.8933000e-01   3.0654700e-01  -6.3360000e-03   1.3382300e-01   1.6058500e-01   1.1124600e-01   3.7167000e-02   1.2380200e-01  -6.3410000e-03   0.0000000e+00  -6.3410000e-03   0.0000000e+00  -6.3410000e-03  -6.3410000e-03   0.0000000e+00  -6.3410000e-03   0.0000000e+00   0.0000000e+00   0.0000000e+00  -6.3410000e-03   0.0000000e+00   0.0000000e+00   0.0000000e+00   0.0000000e+00   0.0000000e+00   0.0000000e+00   0.0000000e+00   0.0000000e+00   0.0000000e+00   0.0000000e+00   0.0000000e+00   0.0000000e+00
   0.0000000e+00  -5.3200000e-04   0.0000000e+00   0.0000000e+00   0.0000000e+00   0.0000000e+00   0.0000000e+00   0.0000000e+00   0.0000000e+00   0.0000000e+00   0.0000000e+00   0.0000000e+00   1.8702700e-01   0.0000000e+00   8.2165000e-02   0.0000000e+00   1.1420000e-03   2.5184600e-01   1.4992600e-01  -1.0215000e-02   0.0000000e+00   0.0000000e+00   0.0000000e+00  -2.6620000e-03   0.0000000e+00  -7.9360000e-02   0.0000000e+00   0.0000000e+00   0.0000000e+00   0.0000000e+00   0.0000000e+00   7.2330000e-03   2.9417000e-02  -1.7680000e-03   1.6471700e-01   0.0000000e+00  -2.3350000e-02   1.1962600e-01   0.0000000e+00   8.7902000e-02   0.0000000e+00   0.0000000e+00   0.0000000e+00  -2.1810000e-03   8.6296000e-02   7.6941000e-02   0.0000000e+00   0.0000000e+00   0.0000000e+00   0.0000000e+00  -2.1220000e-02   4.8076000e-02   9.5497000e-02   0.0000000e+00   4.2294000e-01  -2.6450000e-03   1.6707200e-01  -8.7859000e-02   0.0000000e+00   4.0174100e-01  -3.6383000e-02   1.9010400e-01   1.0085900e-01   0.0000000e+00   1.2788100e-01   2.7154600e-01   2.5922200e-01  -3.0850000e-03   1.3794400e-01   2.1136800e-01   1.4586600e-01   1.6374400e-01   8.1107000e-02   5.3166000e-02   2.2669000e-01  -3.3800000e-03   1.2924100e-01   5.9457000e-02   2.3924900e-01   1.8633800e-01  -3.3800000e-03   2.0653000e-01   1.6474400e-01   2.1855500e-01  -3.6730000e-03  -5.4971000e-02  -6.4254000e-02   1.3378900e-01   1.1404300e-01   8.9060000e-02   1.2679300e-01   8.7976000e-02   1.9984000e-01  -3.6730000e-03   8.8638000e-02   2.3381800e-01   3.3159000e-02  -3.8270000e-03   1.7707500e-01   2.7633300e-01   1.8902200e-01   1.9976300e-01  -3.8270000e-03   2.0342300e-01   2.2459300e-01   0.0000000e+00   3.1246400e-01   1.7622700e-01   4.3001000e-02   2.1694400e-01   2.2400800e-01   1.8600400e-01   8.4016000e-02   1.3863100e-01   9.9225000e-02   1.3268900e-01  -3.8600000e-03  -3.8600000e-03   1.3875500e-01   2.1885800e-01   1.3938400e-01  -4.3400000e-03   1.8335800e-01   1.2768100e-01   2.7022100e-01   1.8430100e-01   9.7117000e-02   9.2351000e-02   1.6364600e-01   1.9395500e-01  -4.3400000e-03   1.6988100e-01  -4.3440000e-03  -4.3440000e-03  -4.3440000e-03  -4.3440000e-03   0.0000000e+00  -4.3440000e-03  -4.3440000e-03  -4.3440000e-03  -4.3440000e-03  -4.3440000e-03  -4.3440000e-03   0.0000000e+00   0.0000000e+00   0.0000000e+00   0.0000000e+00   0.0000000e+00   0.0000000e+00   0.0000000e+00   0.0000000e+00   0.0000000e+00   0.0000000e+00   0.0000000e+00   0.0000000e+00   0.0000000e+00
