# Supplementary material for: Incomplete information about the partner affects the development of collaborative strategies in joint action
Source: PLoS Comput Biol. 2019 Dec 12;15(12):e1006385. doi: 10.1371/journal.pcbi.1006385 (PMC6907753; doi:10.1371/journal.pcbi.1006385)
Supplement: S1 Data — Each file has 5 rows (one per dyad) and 156 columns (one per trial). (ZIP) [file pcbi.1006385.s002.zip › S1_data/deltaLI_VP1_VH.txt]

   0.0000000e+00  -1.0500000e-03   0.0000000e+00  -1.0500000e-03   0.0000000e+00  -1.0500000e-03   0.0000000e+00  -1.0500000e-03   0.0000000e+00  -1.0500000e-03   0.0000000e+00   0.0000000e+00   0.0000000e+00   9.7469000e-02   9.7267000e-02  -6.0192000e-02   8.9671000e-02  -1.0500000e-03  -1.0500000e-03  -6.8750000e-02   6.7526000e-02  -1.2552400e-01   1.9410000e-03   6.3795000e-02   3.3222000e-02  -3.1430000e-03   2.1031400e-01  -3.1430000e-03  -7.5197000e-02   1.1448800e-01  -2.4400000e-03   2.1606000e-02   1.3248000e-02  -5.9522000e-02  -1.7435300e-01   2.6165000e-01   5.1788000e-02   2.2029000e-01  -3.5210000e-03   1.3372200e-01   7.4985000e-02   1.8704000e-02  -1.0801000e-02  -6.3255000e-02  -3.0526000e-02  -2.2630000e-02  -3.5210000e-03   6.0169600e-01   0.0000000e+00   3.0385600e-01  -6.6634000e-02  -8.2142000e-02  -2.2454900e-01   1.4169000e-01  -4.4360000e-03  -2.4085000e-02  -4.3403000e-02  -7.1570000e-03   9.9839000e-02   1.2550700e-01  -9.7617000e-02   2.4559100e-01  -4.3310000e-03  -6.2988000e-02  -4.9150000e-03   0.0000000e+00   5.1481000e-02   1.0387700e-01  -4.9150000e-03   1.6621800e-01   8.0149000e-02   5.9829000e-02   5.1944000e-02   3.0863000e-02   3.7453000e-02   9.3551000e-02  -4.9720000e-03   4.3072000e-02   2.2494000e-02   9.7948000e-02   5.7459000e-02   9.3212000e-02  -4.9720000e-03   3.9900000e-02  -4.6510000e-03   1.6434800e-01   6.6084000e-02   8.3026000e-02  -4.5696000e-02   4.6521000e-02  -4.6510000e-03  -9.6120000e-02  -6.5449000e-02  -3.8184000e-02  -2.9000000e-04  -3.5187000e-02   2.2152500e-01   3.8186600e-01  -6.7313000e-02   3.7673000e-02  -3.9370000e-03  -7.3661000e-02  -1.1889000e-02   4.2929000e-02   1.5615000e-02  -3.9370000e-03  -2.9784000e-02   1.9985300e-01   1.4234800e-01   3.3002000e-02   5.9543000e-02  -2.9180000e-03   8.2936000e-02   6.2105000e-02  -1.0560000e-03   8.6611000e-02   7.0284000e-02   3.7198000e-01   3.6428800e-01  -2.9180000e-03   1.1330500e-01   2.2054700e-01   1.0664000e-02   3.7866000e-02   3.5846700e-01   5.1987600e-01  -1.3949000e-02   4.7870900e-01  -1.9060000e-03   5.4260000e-02  -1.9060000e-03   3.5312000e-01  -1.9020000e-03  -1.9020000e-03  -1.9020000e-03   0.0000000e+00   0.0000000e+00  -1.9020000e-03   0.0000000e+00  -1.9020000e-03   0.0000000e+00  -1.9020000e-03  -1.9020000e-03   0.0000000e+00   0.0000000e+00   0.0000000e+00   0.0000000e+00   0.0000000e+00   0.0000000e+00   0.0000000e+00   0.0000000e+00   0.0000000e+00   0.0000000e+00   0.0000000e+00   0.0000000e+00   0.0000000e+00
  -4.6000000e-04   0.0000000e+00  -4.6000000e-04   0.0000000e+00  -4.6000000e-04   0.0000000e+00  -4.6000000e-04   0.0000000e+00  -4.6000000e-04  -4.6000000e-04   0.0000000e+00   0.0000000e+00   0.0000000e+00   5.3163600e-01   3.1646600e-01   1.2616000e-02  -4.6000000e-04   0.0000000e+00  -3.2902000e-02   1.6533100e-01  -4.8668000e-02  -2.0210800e-01   0.0000000e+00   5.9059300e-01  -3.3973000e-02   4.6912000e-02   9.2306000e-02   3.6233700e-01   0.0000000e+00   0.0000000e+00  -6.9474000e-02  -1.4730000e-03  -1.4730000e-03   1.5679700e-01  -4.3030000e-02   0.0000000e+00  -1.9660000e-03   1.2143700e-01   1.0012900e-01   8.4207000e-02   3.4798000e-02   2.7926000e-02   5.7457000e-02   3.5840000e-03   2.3575800e-01  -1.9660000e-03   3.7804000e-02   2.4114000e-02   6.9172000e-02   3.0635000e-02   1.8595100e-01   1.9576300e-01   2.4616000e-02   7.1709000e-02   3.4272100e-01   1.5643900e-01   3.4094900e-01  -2.3030000e-03   3.0364000e-02  -2.3030000e-03   0.0000000e+00  -3.1299000e-02   2.3324000e-02   7.3140000e-03   3.8590300e-01   6.7921000e-02  -3.1410000e-03   1.0103500e-01  -3.1410000e-03  -9.9810000e-03   2.9758000e-02   2.8479000e-02  -3.1724000e-02   2.2345000e-02   2.7774000e-02   3.9200000e-04   4.4589000e-02   3.6986000e-02   3.7116000e-02   1.9646000e-02   1.1490000e-02  -4.1580000e-03  -4.1580000e-03  -2.5135000e-02  -4.4190000e-03  -4.4190000e-03  -8.6600000e-04   2.2050000e-03   3.2480000e-02  -3.1840000e-02   3.3861000e-02   1.4577000e-02   7.9985000e-02   5.0287000e-02   1.6553000e-02  -5.8738000e-02   9.5560000e-03  -4.0289000e-02  -7.4930900e-01   5.0111000e-02   1.4514700e-01  -4.9230000e-03   2.0351000e-02   8.3899000e-02   4.7646000e-02   4.8394000e-02  -4.9230000e-03   8.2118000e-02   4.2477000e-02  -5.9830000e-03   4.8460000e-03   1.2197000e-02   7.9740000e-03   1.4835000e-02  -4.1270000e-02   9.1200000e-04  -5.9830000e-03   2.2796000e-02   5.7056000e-02   4.7084000e-02   2.0893000e-02  -3.6490000e-03  -6.3400000e-03   8.4220000e-03   9.8647000e-02   3.2604000e-02   3.3142000e-02   1.8532500e-01   7.9759000e-02  -6.3400000e-03   1.7530000e-02   4.8674000e-02  -6.3530000e-03  -6.3530000e-03   0.0000000e+00  -6.3530000e-03   0.0000000e+00   0.0000000e+00   0.0000000e+00  -6.3530000e-03  -6.3530000e-03  -6.3530000e-03  -6.3530000e-03   0.0000000e+00   0.0000000e+00   0.0000000e+00   0.0000000e+00   0.0000000e+00   0.0000000e+00   0.0000000e+00   0.0000000e+00   0.0000000e+00   0.0000000e+00   0.0000000e+00   0.0000000e+00   0.0000000e+00
   0.0000000e+00   0.0000000e+00   0.0000000e+00   0.0000000e+00   0.0000000e+00   0.0000000e+00   0.0000000e+00   0.0000000e+00   0.0000000e+00   0.0000000e+00   0.0000000e+00   0.0000000e+00   0.0000000e+00   2.3685000e-01   4.4109100e-01   0.0000000e+00   5.6541000e-02   0.0000000e+00   4.0087500e-01   0.0000000e+00   0.0000000e+00   1.0710900e-01   1.6365400e-01   0.0000000e+00   0.0000000e+00   1.0240100e-01   2.6135400e-01   0.0000000e+00  -3.0347000e-02   0.0000000e+00   0.0000000e+00   2.6671400e-01   0.0000000e+00   0.0000000e+00   3.8499300e-01   2.4362500e-01   0.0000000e+00   1.7656300e-01   0.0000000e+00   0.0000000e+00   2.1946000e-01   2.7081700e-01   1.3510000e-01   0.0000000e+00   0.0000000e+00   0.0000000e+00   0.0000000e+00  -5.0900000e-03   0.0000000e+00   0.0000000e+00   0.0000000e+00   0.0000000e+00   0.0000000e+00   5.5103000e-02   4.4669000e-02  -1.1230000e-03   0.0000000e+00   0.0000000e+00   5.4185000e-02   0.0000000e+00   0.0000000e+00   2.3125500e-01   0.0000000e+00   0.0000000e+00   0.0000000e+00   9.6694000e-02   1.6465400e-01   0.0000000e+00   1.5021700e-01   0.0000000e+00   0.0000000e+00   2.3993500e-01   0.0000000e+00  -4.6810000e-03   2.2283300e-01   2.8187600e-01   8.5077000e-02  -7.6610000e-03   3.3749600e-01   1.0888200e-01   1.0848300e-01  -7.6610000e-03   1.1180700e-01   1.3658100e-01   1.1385900e-01   1.3072400e-01   3.2085200e-01   1.8634000e-01   1.6072400e-01   2.1615300e-01   1.0529800e-01   1.6566000e-01  -8.4860000e-03  -8.4860000e-03   1.8847500e-01   1.0460500e-01   5.1790000e-03   7.5508000e-02   2.2233900e-01   2.6256600e-01   1.5491400e-01  -9.5720000e-03   5.2466000e-02  -9.5720000e-03   1.0833600e-01   6.3420000e-02   8.5067000e-02   1.6795500e-01  -1.0965000e-02   6.9074000e-02   9.3341000e-02   1.5865500e-01   1.1932500e-01   8.4617000e-02   3.3072000e-02   8.0434000e-02   7.6591000e-02   4.4236000e-02   7.9418000e-02  -1.0965000e-02   7.9441000e-02  -1.1661000e-02   9.8672000e-02  -1.0388000e-02   4.5780000e-02  -2.8611000e-02   5.8729000e-02   3.2617000e-02   4.0712000e-02  -1.1661000e-02   4.1018000e-02   1.2144000e-01  -1.1663000e-02  -1.1663000e-02  -1.1663000e-02  -1.1663000e-02   0.0000000e+00   0.0000000e+00  -1.1663000e-02   0.0000000e+00   0.0000000e+00   0.0000000e+00  -1.1663000e-02  -1.1663000e-02   0.0000000e+00   0.0000000e+00   0.0000000e+00   0.0000000e+00   0.0000000e+00   0.0000000e+00   0.0000000e+00   0.0000000e+00   0.0000000e+00   0.0000000e+00   0.0000000e+00   0.0000000e+00
   0.0000000e+00   0.0000000e+00   0.0000000e+00  -2.8800000e-04   0.0000000e+00  -2.8800000e-04  -2.8800000e-04  -2.8800000e-04   0.0000000e+00   0.0000000e+00   0.0000000e+00   0.0000000e+00   7.3040000e-03  -9.0709000e-02  -4.3182300e-01   0.0000000e+00   1.3636100e-01   5.6076000e-02   0.0000000e+00   1.8140200e-01   0.0000000e+00   2.0496300e-01   1.1636300e-01   0.0000000e+00   0.0000000e+00   0.0000000e+00   0.0000000e+00   0.0000000e+00   1.0008100e-01   0.0000000e+00   0.0000000e+00   0.0000000e+00   0.0000000e+00   0.0000000e+00   0.0000000e+00   2.7915400e-01   0.0000000e+00   0.0000000e+00   2.8310300e-01  -9.7400000e-04   0.0000000e+00   0.0000000e+00   0.0000000e+00   3.7894500e-01   3.1891800e-01  -9.7400000e-04   0.0000000e+00   3.6248400e-01   0.0000000e+00   0.0000000e+00   1.2731200e-01   1.0570600e-01   1.9303600e-01   0.0000000e+00   1.3405200e-01   0.0000000e+00   3.3086400e-01   9.4780000e-02   2.5716100e-01   1.4515500e-01  -2.1550000e-03   2.9464000e-01   0.0000000e+00   0.0000000e+00   0.0000000e+00   0.0000000e+00   2.3892500e-01   4.7802600e-01   0.0000000e+00   0.0000000e+00   3.1876800e-01   2.8683500e-01   1.2604900e-01   3.7301900e-01   0.0000000e+00   4.0285300e-01  -3.3420000e-03   6.1601000e-02   1.8126500e-01   2.5077000e-01   0.0000000e+00   0.0000000e+00   1.4962300e-01   0.0000000e+00  -4.7050000e-03   0.0000000e+00   0.0000000e+00  -1.7254800e-01   0.0000000e+00   0.0000000e+00   0.0000000e+00   3.2506900e-01   9.5094000e-02   1.5499000e-01   2.1465500e-01   1.3496100e-01  -5.7160000e-03   9.2474000e-02   1.2115500e-01   6.0901000e-02   1.8425900e-01  -4.5932000e-02   3.9187000e-02   3.0439000e-02   1.4253300e-01   0.0000000e+00   2.4923100e-01   0.0000000e+00   1.3977200e-01   1.7206900e-01  -6.6920000e-03   1.5326500e-01   2.3045800e-01  -6.6920000e-03   2.6838400e-01   4.0836000e-02   3.8109500e-01   1.3231100e-01   1.4642200e-01   1.5448900e-01   1.1320600e-01  -7.7430000e-03   2.2024800e-01   1.5548400e-01   1.1014400e-01   2.2194100e-01  -7.7430000e-03   8.2232000e-02   2.6407200e-01   1.5938700e-01   2.6185600e-01   8.7490000e-03  -7.7570000e-03  -7.7570000e-03   0.0000000e+00  -7.7570000e-03   0.0000000e+00  -7.7570000e-03  -7.7570000e-03  -7.7570000e-03   0.0000000e+00  -7.7570000e-03  -7.7570000e-03   0.0000000e+00   0.0000000e+00   0.0000000e+00   0.0000000e+00   0.0000000e+00   0.0000000e+00   0.0000000e+00   0.0000000e+00   0.0000000e+00   0.0000000e+00   0.0000000e+00   0.0000000e+00   0.0000000e+00
   0.0000000e+00  -1.6580000e-03  -1.6580000e-03  -1.6580000e-03  -1.6580000e-03  -1.6580000e-03  -1.6580000e-03  -1.6580000e-03   0.0000000e+00   0.0000000e+00   0.0000000e+00   0.0000000e+00   6.6803100e-01   9.6562000e-02   0.0000000e+00   5.0394800e-01  -3.6730500e-01   0.0000000e+00  -1.7995300e-01   2.3433900e-01   0.0000000e+00   1.9415900e-01   4.5600200e-01   1.9618400e-01  -8.2010000e-02   3.9993000e-02  -4.6620000e-03  -1.3300900e-01   0.0000000e+00   0.0000000e+00   2.2383600e-01   1.8949700e-01   1.2114100e-01   0.0000000e+00   0.0000000e+00   2.1370700e-01   0.0000000e+00  -5.7570000e-03   0.0000000e+00   0.0000000e+00   2.4568300e-01   3.1995100e-01   3.4320700e-01  -1.9565000e-02   2.6409800e-01   0.0000000e+00   6.1909000e-02   6.7950000e-03   0.0000000e+00   1.7878500e-01   2.0954000e-02  -8.6860000e-03  -2.4840000e-03  -7.2029000e-02   8.7875000e-02   1.7018300e-01   1.0250700e-01   2.6792800e-01  -6.8430000e-03   1.5711600e-01   0.0000000e+00   1.9089300e-01   3.1696200e-01  -7.7150000e-03   1.4577200e-01   2.0848000e-01   1.4102200e-01   1.1188700e-01   2.1490000e-03   1.2036000e-01  -7.7150000e-03   5.4303000e-02   5.1208000e-02   6.7148000e-02   1.6739100e-01   1.3255900e-01   1.0151300e-01  -8.5040000e-03  -8.5040000e-03   1.4850900e-01   1.0043800e-01   1.5277200e-01   1.7694600e-01   2.5550200e-01   6.1244500e-01   2.0593400e-01   1.4959700e-01  -2.9580000e-03   1.7607500e-01   2.5417800e-01   9.1726000e-02   1.1371300e-01   9.3899000e-02   5.7507000e-02  -9.2280000e-03  -9.2280000e-03   2.4724700e-01  -7.9430000e-03   1.2981500e-01   6.0288000e-02   8.5900000e-04  -1.0070000e-02   3.1662000e-02  -1.0070000e-02   5.6074000e-02   8.4426000e-02   6.1650000e-02   3.3163000e-02   2.9576000e-02   1.0439000e-02  -1.1297000e-02   1.4091700e-01   1.2074000e-02   2.1629500e-01   1.5589600e-01  -1.1297000e-02   3.1372000e-02  -3.2291000e-02   7.0490000e-02   9.4376000e-02   1.1976000e-02   1.2894000e-02   7.1361000e-02   4.0531000e-02   2.0997000e-02  -5.9459000e-02  -1.2542000e-02  -1.2542000e-02   6.1984000e-02  -1.3337300e-01   8.8527000e-02   1.3354600e-01  -1.2550000e-02  -1.2550000e-02  -1.2550000e-02  -1.2550000e-02  -1.2550000e-02  -1.2550000e-02  -1.2550000e-02  -1.2550000e-02  -1.2550000e-02   0.0000000e+00  -1.2550000e-02  -1.2550000e-02   0.0000000e+00   0.0000000e+00   0.0000000e+00   0.0000000e+00   0.0000000e+00   0.0000000e+00   0.0000000e+00   0.0000000e+00   0.0000000e+00   0.0000000e+00   0.0000000e+00   0.0000000e+00
