# Supplementary material for: Incomplete information about the partner affects the development of collaborative strategies in joint action
Source: PLoS Comput Biol. 2019 Dec 12;15(12):e1006385. doi: 10.1371/journal.pcbi.1006385 (PMC6907753; doi:10.1371/journal.pcbi.1006385)
Supplement: S1 Data — Each file has 5 rows (one per dyad) and 156 columns (one per trial). (ZIP) [file pcbi.1006385.s002.zip › S1_data/md12_PV.txt]

   4.4269436e-02   3.8830200e-02   4.3405569e-02   3.0660598e-02   3.8667641e-02   3.8818680e-02   4.4777061e-02   3.7912539e-02   3.8404240e-02   4.1153364e-02   3.8373780e-02   4.0127440e-02   4.0352761e-02   3.9962864e-02   3.5704108e-02   3.6025528e-02   4.0925158e-02   3.8085757e-02   4.2596615e-02   1.1106344e-02   3.7652514e-02   4.0574526e-02   4.3247928e-02   3.7525493e-02   3.5230662e-02   4.3716559e-02   3.9390715e-02   3.8917424e-02   4.0660017e-02   1.7949327e-02   1.0410862e-02   3.3843381e-02   2.3086507e-02   6.0493234e-03   3.6693397e-02   2.3092372e-02   3.6970501e-02   6.2771154e-03   1.3879760e-03   4.5443273e-03   5.3963753e-03   3.1724077e-03   2.0507450e-03   2.1881784e-03   7.0061399e-03   2.0884947e-04   1.1542954e-02   1.7594492e-03   1.4152392e-03   5.0725153e-04   6.7739836e-03   6.5004148e-03   6.6655081e-03   1.4610821e-02   2.1975059e-02   3.3261247e-03   1.6906265e-02   2.0957735e-04   1.1607853e-02   8.0599597e-03   4.6223120e-04   4.3786668e-03   4.1119239e-03   3.8201962e-03   6.2217296e-03   2.5918901e-03   2.2658734e-03   3.4264356e-03   8.5510062e-03   1.1734929e-03   9.7042712e-04   1.7873154e-03   1.1162339e-03   3.7462956e-03   3.1968337e-03   5.3409769e-03   2.3174529e-03   1.1869353e-03   1.4303605e-03   1.5495075e-03   6.6423453e-03   2.2132540e-03   1.7192114e-03   4.1840124e-03   4.5239250e-03   1.6108126e-03   4.2836224e-03   1.8432151e-03   3.4855651e-04   3.5007433e-03   2.1304460e-03   1.3938159e-03   5.2215797e-03   2.1023834e-03   8.8869621e-04   1.8447762e-03   1.5334502e-03   5.2500959e-04   2.7174425e-03   1.6759110e-03   2.1441095e-03   1.9266704e-03   1.5899989e-03   5.4893754e-04   6.5657406e-03   2.5065437e-03   7.8935448e-03   4.0397532e-04   5.8429435e-04   4.8557162e-04   1.0713950e-03   1.1975010e-03   1.1662787e-03   2.5147513e-03   1.2810167e-03   7.9166642e-04   5.0746843e-04   2.3171304e-03   3.0489122e-03   3.8864332e-03   2.9261529e-03   1.8099728e-03   4.2371221e-03   4.6123971e-03   1.9295056e-03   4.1418071e-03   1.0791550e-03   3.5823285e-03   2.0454397e-04   3.3770220e-03   1.2986998e-04   3.4869631e-03   9.0223573e-04   4.2731683e-03   7.3029771e-03   1.8311314e-02   3.5068569e-02   3.0260486e-02   1.6235665e-02   3.3135647e-02   3.3335005e-02   3.8925930e-02   4.1071996e-02   4.0398087e-02   3.3189595e-02   3.9418519e-02   4.1353893e-02   3.6042778e-02   4.1652865e-02   3.8277713e-02   3.7827880e-02   3.8505986e-02   3.9579778e-02   4.2274102e-02   3.3520480e-02   3.6272390e-02
   2.8170470e-02   3.6599577e-02   4.0024549e-02   3.5788489e-02   3.6088824e-02   3.6700444e-02   4.4925068e-02   3.6306431e-02   4.1304497e-02   4.0138322e-02   3.4421190e-02   3.7812122e-02   3.7372327e-02   3.4246017e-02   4.5946281e-02   2.0914412e-02   4.0017317e-02   3.5611973e-02   3.7150282e-02   3.7336291e-02   2.8731212e-02   3.1997712e-02   2.8961385e-02   3.7072732e-02   4.8307907e-03   1.6763288e-02   1.4763573e-02   3.7427635e-02   3.3941664e-02   3.3492431e-02   3.4915536e-02   3.7375735e-02   3.8332945e-02   3.8269807e-02   3.9599520e-02   3.3777082e-02   3.5428261e-02   2.7806022e-02   3.8437175e-02   1.5110539e-02   7.1822757e-03   2.6820989e-02   1.5226433e-02   7.8610840e-03   1.0212903e-02   2.2234628e-02   2.3384082e-02   1.1696342e-02   1.0500072e-02   1.2928511e-03   7.0838876e-03   6.3073709e-03   1.1222868e-02   1.2113588e-02   2.7749494e-02   1.0547928e-02   1.4896295e-02   1.0034424e-02   8.0100284e-03   8.7177931e-03   6.1424026e-03   1.0442840e-02   5.7458922e-03   8.9649851e-03   6.0374414e-03   6.7921542e-03   5.0794983e-03   5.9709285e-03   9.3569770e-03   1.3725950e-02   1.0356709e-02   5.3715167e-03   4.0533818e-03   4.4395875e-04   1.2084781e-02   7.0576088e-03   1.4971160e-02   8.2816591e-03   3.1539711e-03   4.9337494e-03   3.1786452e-03   1.1655277e-03   1.2454070e-02   4.3754533e-03   2.6818232e-03   1.1825644e-03   5.6494840e-03   4.0270142e-03   4.2589074e-03   6.4867924e-04   3.2745006e-03   4.4626547e-03   5.4613834e-03   3.2809516e-03   5.6840435e-03   6.2816475e-03   1.4339883e-03   2.8319809e-03   1.7558787e-03   3.4518044e-04   1.1563056e-03   8.7822156e-04   2.0728572e-03   2.7195441e-03   2.0490903e-03   2.5461832e-03   2.0190287e-04   1.1882646e-03   4.1577693e-03   5.1221412e-03   2.8315120e-03   9.3046659e-03   6.6364923e-04   1.6345942e-03   1.2124005e-03   2.7428935e-03   6.9714688e-04   2.1081874e-03   2.2451353e-03   6.8840136e-04   4.4538465e-03   1.5854219e-03   1.5372958e-03   1.7982439e-03   3.0709136e-03   2.8123632e-03   4.9554530e-03   3.3229393e-03   4.7037324e-03   1.0794304e-03   6.0153306e-03   2.6453177e-03   9.6081316e-04   5.9848898e-03   4.9288911e-03   1.5942077e-03   2.1534084e-04   3.6460326e-03   1.1766593e-02   3.1471400e-03   2.0216899e-03   5.3521401e-03   6.6874674e-04   2.2536428e-04   3.4039311e-03   2.4267304e-02   2.6234485e-02   3.5409998e-02   3.2144670e-02   3.6725381e-02   2.9528754e-02   4.2925806e-02   4.2060689e-02   4.0310687e-02   3.5055913e-02   3.5240887e-02
   3.3882560e-02   2.3331419e-02   2.0957741e-02   2.0184615e-02   3.7299581e-02   2.9457312e-02   3.6229434e-02   3.6191101e-02   3.4234613e-02   3.9331222e-02   3.8093037e-02   3.9658435e-02   2.8237689e-02   3.6956462e-03   1.6779687e-02   1.7748731e-03   7.4558044e-03   1.3394184e-02   1.0081688e-03   7.8789425e-04   3.2741255e-04   1.2944009e-02   8.2787268e-03   2.2084925e-02   6.6359106e-03   8.4637890e-03   8.4125549e-03   2.6196265e-03   6.8933721e-03   9.3780499e-03   1.1420086e-02   1.7230514e-02   3.4259429e-03   2.2473701e-02   2.1177715e-02   2.8883907e-02   1.4715904e-02   9.8750941e-03   9.1214436e-03   7.1909183e-03   1.4029804e-02   1.8967952e-02   1.0313015e-02   1.6959005e-02   1.8537434e-02   1.4019921e-02   9.6813124e-03   1.1693734e-02   1.0199678e-03   1.5505457e-02   1.7088035e-03   2.1543079e-02   1.7202063e-02   1.0476086e-02   2.9364353e-02   6.1673356e-03   3.7126311e-03   3.5232568e-02   3.1133443e-02   4.6834539e-03   6.9185608e-03   1.4084213e-03   4.5920147e-03   8.0309910e-03   3.0016104e-03   3.1231607e-02   2.7423253e-04   2.6743832e-03   2.9707191e-02   3.3185681e-03   2.1655628e-02   1.2601258e-02   1.1435966e-02   2.8128958e-02   2.0457147e-02   2.6296710e-02   4.1842499e-03   3.2962474e-02   2.5138026e-02   2.1225860e-02   2.5121937e-02   1.5427929e-02   1.2063944e-02   2.2966826e-02   4.7808938e-03   3.8106601e-02   1.8301321e-02   2.9441483e-02   1.9387005e-02   1.3743446e-02   2.5074945e-02   2.4580811e-02   1.6743937e-02   9.5702879e-03   2.2187974e-02   2.2921168e-03   1.6450886e-03   6.1615630e-03   8.7875512e-03   1.0091064e-02   1.1113402e-02   1.4823152e-02   1.7000129e-02   2.7944907e-02   7.3967279e-03   1.0773364e-02   1.0372859e-02   2.6459176e-02   2.5830700e-03   1.2205712e-02   3.3768455e-02   3.7135772e-02   7.3400672e-03   2.3071854e-03   1.1648817e-02   5.4011659e-03   3.7256763e-03   4.6377846e-03   1.1593481e-02   3.5591264e-03   2.9731775e-02   5.9732898e-03   6.8297633e-03   3.1477389e-02   4.3738921e-03   7.8617236e-03   3.4757454e-03   1.3973907e-02   2.4295489e-04   6.6123106e-03   4.8811518e-03   8.5431639e-03   3.3682244e-02   3.8350228e-02   4.3481113e-02   3.3067342e-02   3.7480795e-02   3.8583443e-02   3.8411609e-02   4.0015241e-02   4.1772150e-02   3.6336604e-02   4.5821812e-02   3.3165955e-02   3.9805905e-02   3.6981177e-02   3.5310922e-02   3.1086622e-02   3.9563197e-02   3.7281000e-02   4.3982739e-02   3.8675364e-02   3.4945783e-02   4.0212839e-02   3.8017938e-02   3.6110993e-02
   1.0095314e-02   2.5681250e-02   2.1558234e-02   4.4006913e-02   3.8267511e-02   3.2520953e-02   3.7580429e-02   4.0345165e-02   3.6395642e-02   3.5437907e-02   3.7449698e-02   4.0178957e-02   4.5329583e-02   4.1675962e-02   3.9975742e-02   3.0853102e-02   2.8900757e-02   3.9981289e-02   3.5349028e-02   1.9755599e-02   4.5645191e-02   4.2417887e-02   4.0421945e-02   3.4920531e-02   3.7307117e-02   4.0090381e-02   4.0401133e-02   4.0689462e-02   3.8226840e-02   3.6370337e-02   3.9716788e-02   3.9129005e-02   1.6129404e-02   2.8085028e-02   3.8730516e-02   3.6872096e-02   2.0850292e-02   3.6613674e-02   1.3579787e-02   1.6397712e-02   3.3746892e-02   3.6576038e-02   2.7902756e-02   3.0094355e-02   3.9128369e-02   3.0884072e-02   3.4345296e-02   4.8850539e-02   9.9519955e-03   6.1078398e-04   5.5451987e-03   3.1415170e-03   1.6687654e-03   2.3629716e-03   1.0796437e-02   6.6458385e-04   4.1642895e-03   1.4361765e-03   2.9434002e-03   5.4614966e-03   1.8640878e-02   7.8621433e-04   9.7078011e-03   2.1630326e-03   1.5268711e-03   5.9839824e-04   3.5393068e-04   2.9840803e-03   1.3093035e-03   4.2851776e-03   3.8298530e-04   2.7841453e-03   1.9016998e-03   3.0196426e-03   3.4788857e-03   5.0875629e-03   5.6663603e-03   7.0600063e-04   5.3993656e-03   8.9964113e-03   6.4930836e-03   5.1515421e-03   3.0328818e-03   2.3104532e-02   4.9099007e-03   1.9453314e-03   1.9082071e-02   4.6053787e-03   1.6861144e-02   7.2413701e-03   9.0006636e-04   2.3985300e-03   2.1117320e-03   2.9574565e-03   2.3973280e-03   4.0582856e-03   1.4351204e-02   2.5677898e-03   8.4263082e-04   3.7741264e-03   7.0082495e-03   4.9907995e-03   2.6876295e-03   1.5227934e-04   3.1696219e-03   1.3267488e-03   5.2577493e-03   8.6027172e-04   9.1739834e-03   6.2785510e-03   1.5773685e-02   5.8419624e-03   5.0097058e-03   6.0862630e-03   3.5173698e-03   1.2684173e-02   4.2276859e-03   9.3046190e-03   5.2721207e-03   8.6169100e-04   2.2384368e-04   3.5725717e-03   1.6944032e-02   1.1172518e-02   4.0456446e-03   1.9976129e-02   7.3010544e-03   5.2534924e-03   4.4556946e-03   1.7287633e-02   4.6551288e-03   4.8640965e-03   4.3798619e-03   3.3296377e-04   4.1628098e-02   2.5442959e-02   3.7189769e-02   3.3186462e-02   4.0932358e-02   3.4841483e-03   3.6360199e-02   3.2424393e-02   3.4225617e-02   3.4725175e-02   4.0265290e-02   3.7760093e-02   3.5780830e-02   3.7183312e-02   3.5714786e-02   3.0375951e-02   3.8066211e-02   3.6985049e-02   3.8132499e-02   3.8562551e-02   4.5343316e-02   4.3768397e-02
   4.2633719e-02   2.8725717e-02   4.0132681e-02   4.0568657e-02   3.6654262e-02   3.9353894e-02   4.7042007e-02   3.4215286e-02   4.4608811e-02   3.6211967e-02   4.5665641e-02   3.9346246e-02   5.2510422e-02   4.0526640e-02   3.6522944e-02   4.5889283e-02   3.9998196e-02   3.8725824e-02   3.6441241e-02   3.5420719e-02   3.8099957e-02   3.8294586e-02   3.6533270e-02   3.9648022e-02   4.2386522e-02   3.8639954e-02   3.8012096e-02   4.0437758e-02   3.5880852e-02   4.3676463e-02   4.5995763e-02   3.8587333e-02   4.1522055e-02   3.7889106e-02   3.6724347e-02   4.0019693e-02   4.1020372e-02   4.0309428e-02   3.6101326e-02   3.7894399e-02   2.1361559e-02   4.3659317e-02   3.0546258e-02   4.3814264e-02   3.0057650e-02   3.3546643e-02   1.0303037e-02   2.3031604e-02   1.0175680e-03   6.6295656e-03   6.7830858e-03   4.3522732e-03   2.8224998e-02   7.7553779e-04   3.4804136e-04   1.9377839e-02   1.8921626e-02   1.7517447e-02   3.9133911e-03   1.1937876e-02   1.8517951e-04   3.1512170e-03   3.3996806e-03   1.6412354e-03   6.2589910e-03   8.6818205e-03   9.5449563e-03   1.6351462e-02   8.5274447e-04   1.3600791e-02   3.4820204e-03   1.7379542e-03   1.2966527e-03   6.3170390e-03   2.0226273e-02   7.4975210e-03   4.1823659e-03   1.2747865e-03   4.0849021e-03   8.1592912e-04   5.1317577e-03   9.4301486e-04   4.1617192e-03   8.3011063e-03   1.0285100e-03   3.1246111e-03   4.7779233e-03   2.8109816e-03   5.0133321e-03   1.0830820e-02   2.5866746e-04   3.1456021e-03   1.8611883e-03   1.0152024e-02   3.2972044e-03   8.9581386e-04   1.6925054e-03   2.2776956e-02   5.0050394e-03   2.3017975e-02   2.0354610e-02   4.7085506e-04   2.1126099e-03   4.8072201e-03   1.6702238e-03   1.3274828e-03   1.4063259e-03   4.7850325e-03   7.6300845e-03   2.2929177e-03   1.6697084e-03   5.0385879e-03   5.2977675e-03   6.1377102e-03   3.8660862e-03   3.3683377e-03   1.9011602e-03   9.3033698e-03   1.3073391e-03   1.0894980e-03   1.5412870e-03   6.5854405e-03   1.4721063e-03   1.4481442e-03   3.8147402e-04   3.4168266e-03   5.7659273e-03   2.5211517e-03   1.3818674e-03   3.5768740e-03   1.2270534e-03   4.4131185e-03   9.4307769e-04   4.1534667e-03   2.5252138e-02   7.0948702e-03   2.8163895e-03   3.9781730e-03   5.0408865e-03   4.2796794e-02   3.8448651e-02   2.7096682e-02   3.3586710e-02   4.2606049e-02   4.2723701e-02   3.7252674e-02   3.0231375e-02   3.6669481e-02   3.5118394e-02   3.5646560e-02   4.0704363e-02   3.8710535e-02   4.0234842e-02   3.2933712e-02   4.0478472e-02   3.9048095e-02
