# Supplementary material for: Incomplete information about the partner affects the development of collaborative strategies in joint action
Source: PLoS Comput Biol. 2019 Dec 12;15(12):e1006385. doi: 10.1371/journal.pcbi.1006385 (PMC6907753; doi:10.1371/journal.pcbi.1006385)
Supplement: S1 Data — Each file has 5 rows (one per dyad) and 156 columns (one per trial). (ZIP) [file pcbi.1006385.s002.zip › S1_data/intforce_PV.txt]

   0.0000000e+00   0.0000000e+00   0.0000000e+00   0.0000000e+00   0.0000000e+00   0.0000000e+00   0.0000000e+00   0.0000000e+00   0.0000000e+00   0.0000000e+00   0.0000000e+00   0.0000000e+00   7.4004008e+00   7.1797963e+00   6.4813900e+00   6.0246219e+00   7.5095339e+00   0.0000000e+00   6.8931973e+00   4.0959074e+00   6.2890766e+00   7.3101878e+00   7.3820307e+00   0.0000000e+00   6.9519653e+00   5.4750554e+00   7.6876701e+00   7.5733986e+00   0.0000000e+00   4.1658587e+00   6.4930876e+00   6.4763304e+00   4.9814236e+00   6.8810083e+00   0.0000000e+00   1.3234708e+00   6.9201930e+00   2.2644169e+00   1.8497155e+00   2.2135853e+00   0.0000000e+00   0.0000000e+00   2.8870963e+00   2.0050397e+00   1.5011113e+00   9.0086132e-01   1.4388493e+00   2.9388650e+00   2.1940539e+00   9.2931766e-01   1.2134423e+00   2.1458131e+00   2.2946003e+00   2.1032320e+00   0.0000000e+00   2.2990447e+00   2.1881288e+00   2.6405217e+00   0.0000000e+00   8.9814688e-01   1.3516290e+00   1.8513085e+00   2.5656816e+00   1.2017880e+00   7.0066477e-01   0.0000000e+00   5.7392206e-01   8.3354980e-01   0.0000000e+00   8.7783749e-01   7.6259429e-01   7.1046999e-01   1.1508146e+00   0.0000000e+00   1.0486893e+00   1.0004314e+00   6.4883812e-01   0.0000000e+00   6.6553980e-01   9.5280223e-01   9.5533328e-01   1.3565671e+00   1.4948512e+00   6.5006545e-01   5.3801570e-01   0.0000000e+00   7.6822725e-01   0.0000000e+00   8.4854927e-01   5.1695942e-01   5.3433424e-01   1.5768514e+00   9.4136507e-01   9.0088763e-01   6.2850607e-01   1.0470061e+00   2.5950735e+00   8.5972404e-01   4.7488755e-01   7.5070253e-01   8.1874859e-01   6.0948129e-01   5.7232544e-01   0.0000000e+00   6.7341654e-01   2.2116371e+00   1.8974087e+00   0.0000000e+00   4.7412433e-01   5.1180995e-01   0.0000000e+00   0.0000000e+00   7.2494723e-01   6.2804666e-01   6.6762277e-01   9.7797733e-01   9.8913642e-01   1.5389949e+00   7.5941498e-01   1.1622030e+00   0.0000000e+00   1.9144075e+00   6.8580916e-01   0.0000000e+00   6.6272505e-01   6.8072889e-01   7.6771549e-01   1.5790940e+00   8.8045452e-01   6.2149887e-01   4.5895508e-01   4.9361084e-01   0.0000000e+00   0.0000000e+00   0.0000000e+00   0.0000000e+00   0.0000000e+00   0.0000000e+00   0.0000000e+00   0.0000000e+00   0.0000000e+00   0.0000000e+00   0.0000000e+00   0.0000000e+00   0.0000000e+00   0.0000000e+00   0.0000000e+00   0.0000000e+00   0.0000000e+00   0.0000000e+00   0.0000000e+00   0.0000000e+00   0.0000000e+00   0.0000000e+00   0.0000000e+00   0.0000000e+00
   0.0000000e+00   0.0000000e+00   0.0000000e+00   0.0000000e+00   0.0000000e+00   0.0000000e+00   0.0000000e+00   0.0000000e+00   0.0000000e+00   0.0000000e+00   0.0000000e+00   0.0000000e+00   7.8785091e+00   8.5231028e+00   7.9758159e+00   5.6057641e+00   5.0974276e+00   0.0000000e+00   5.1780961e+00   4.5442818e+00   4.1787846e+00   4.9486015e+00   3.5373688e+00   0.0000000e+00   1.0441945e+00   3.5993849e+00   4.2757972e+00   3.7355758e+00   0.0000000e+00   3.6703018e+00   3.8867828e+00   3.8852287e+00   3.9565193e+00   3.9766726e+00   0.0000000e+00   3.8975207e+00   3.4995583e+00   2.9243707e+00   4.6598848e+00   4.8618332e+00   0.0000000e+00   0.0000000e+00   2.3080938e+00   2.8200916e+00   5.0788512e+00   3.4049555e+00   3.1663200e+00   1.9655781e+00   0.0000000e+00   1.8444074e+00   2.1686231e+00   8.0993448e-01   1.3683727e+00   1.6813974e+00   0.0000000e+00   2.0935127e+00   1.2063801e+00   7.4755485e-01   0.0000000e+00   8.1888940e-01   2.3979959e+00   1.1195725e+00   6.7225508e-01   5.7892147e-01   5.1259387e-01   0.0000000e+00   4.8257034e-01   3.2802895e-01   0.0000000e+00   2.3272376e+00   8.4974421e-01   5.8773883e-01   1.7704097e+00   0.0000000e+00   6.6246179e-01   6.1024792e-01   5.3913569e-01   0.0000000e+00   6.7824771e-01   7.2073419e-01   6.0571124e-01   9.8209971e-01   1.4758966e+00   3.5092452e-01   4.9644545e-01   0.0000000e+00   6.3433121e-01   0.0000000e+00   3.0201899e-01   4.0764447e-01   5.7300538e-01   4.8590293e-01   4.1387771e-01   1.4901847e+00   4.2237769e-01   1.0100024e+00   0.0000000e+00   5.5852646e-01   3.7307728e-01   5.9457872e-01   5.3405113e-01   4.3967292e-01   3.8525341e-01   0.0000000e+00   5.3593516e-01   4.0269952e-01   5.8316829e-01   0.0000000e+00   5.4463738e-01   4.3130727e-01   0.0000000e+00   0.0000000e+00   3.8961030e-01   3.8092730e-01   3.6695678e-01   4.2489136e-01   3.6244422e-01   3.1030494e-01   5.2405428e-01   4.1382076e-01   0.0000000e+00   5.6999454e-01   4.1374410e-01   0.0000000e+00   3.3840480e-01   3.4181991e-01   6.1741990e-01   5.0334886e-01   4.9773332e-01   6.4474768e-01   7.5681245e-01   7.8302628e-01   0.0000000e+00   0.0000000e+00   0.0000000e+00   0.0000000e+00   0.0000000e+00   0.0000000e+00   0.0000000e+00   0.0000000e+00   0.0000000e+00   0.0000000e+00   0.0000000e+00   0.0000000e+00   0.0000000e+00   0.0000000e+00   0.0000000e+00   0.0000000e+00   0.0000000e+00   0.0000000e+00   0.0000000e+00   0.0000000e+00   0.0000000e+00   0.0000000e+00   0.0000000e+00   0.0000000e+00
   0.0000000e+00   0.0000000e+00   0.0000000e+00   0.0000000e+00   0.0000000e+00   0.0000000e+00   0.0000000e+00   0.0000000e+00   0.0000000e+00   0.0000000e+00   0.0000000e+00   0.0000000e+00   4.7112466e+00   3.6814271e+00   2.8991830e+00   3.1932553e+00   6.0113986e+00   0.0000000e+00   2.7464982e+00   2.8661975e+00   3.1270409e+00   3.0150090e+00   2.5547153e+00   0.0000000e+00   3.0635289e+00   3.5854247e+00   3.5193096e+00   2.4515199e+00   0.0000000e+00   2.3367088e+00   2.6072616e+00   2.4829101e+00   3.8831195e+00   7.7064081e+00   0.0000000e+00   7.8096815e+00   3.4283972e+00   2.6847622e+00   2.5205205e+00   1.8408232e+00   0.0000000e+00   0.0000000e+00   2.0886997e+00   3.3548657e+00   5.1276535e+00   3.6460677e+00   3.4727405e+00   2.8469482e+00   3.3989173e+00   4.3329261e+00   3.8236542e+00   5.5067633e+00   5.8371463e+00   4.9042911e+00   0.0000000e+00   5.2214437e+00   4.6982325e+00   6.4257820e+00   0.0000000e+00   3.7304393e+00   2.3289818e+00   4.3054719e+00   4.4153739e+00   4.5082795e+00   4.1589714e+00   0.0000000e+00   3.5310489e+00   5.4921032e+00   0.0000000e+00   4.3350773e+00   5.9554758e+00   4.6364509e+00   3.6210630e+00   0.0000000e+00   5.7091618e+00   5.3783395e+00   5.0363241e+00   0.0000000e+00   6.4012113e+00   5.4477193e+00   5.7920243e+00   5.6030139e+00   4.9805650e+00   3.8970631e+00   5.6332423e+00   0.0000000e+00   5.1899132e+00   0.0000000e+00   4.7988978e+00   5.0876927e+00   6.4312653e+00   5.7654272e+00   5.6838278e+00   3.1464060e+00   4.2880548e+00   2.7382656e+00   3.9688640e+00   3.1932419e+00   2.8868577e+00   2.4167459e+00   2.3383963e+00   3.3720268e+00   2.1615068e+00   0.0000000e+00   2.4761202e+00   1.9660609e+00   2.0280929e+00   0.0000000e+00   2.1932741e+00   1.9275640e+00   0.0000000e+00   0.0000000e+00   2.5983313e+00   1.9967078e+00   2.4785104e+00   1.3715302e+00   2.4790273e+00   1.6948761e+00   2.4096160e+00   2.6037511e+00   0.0000000e+00   1.6099701e+00   1.6383971e+00   0.0000000e+00   1.8673325e+00   1.1697663e+00   1.5662852e+00   1.9618880e+00   1.2946572e+00   1.1917178e+00   9.1170711e-01   1.2547730e+00   0.0000000e+00   0.0000000e+00   0.0000000e+00   0.0000000e+00   0.0000000e+00   0.0000000e+00   0.0000000e+00   0.0000000e+00   0.0000000e+00   0.0000000e+00   0.0000000e+00   0.0000000e+00   0.0000000e+00   0.0000000e+00   0.0000000e+00   0.0000000e+00   0.0000000e+00   0.0000000e+00   0.0000000e+00   0.0000000e+00   0.0000000e+00   0.0000000e+00   0.0000000e+00   0.0000000e+00
   0.0000000e+00   0.0000000e+00   0.0000000e+00   0.0000000e+00   0.0000000e+00   0.0000000e+00   0.0000000e+00   0.0000000e+00   0.0000000e+00   0.0000000e+00   0.0000000e+00   0.0000000e+00   6.0494530e+00   7.0155788e+00   8.0253825e+00   6.5733402e+00   6.6388059e+00   0.0000000e+00   5.7490654e+00   5.3546894e+00   6.4189431e+00   6.4371633e+00   5.9439403e+00   0.0000000e+00   6.3581215e+00   7.7461910e+00   6.7552554e+00   6.4077150e+00   0.0000000e+00   6.4689334e+00   3.7672684e+00   5.4134232e+00   4.5273412e+00   4.7381813e+00   0.0000000e+00   4.9617340e+00   0.0000000e+00   4.9238244e+00   2.9156866e+00   4.7549585e+00   0.0000000e+00   0.0000000e+00   4.4319620e+00   4.3289585e+00   5.1500628e+00   4.5358113e+00   4.8272928e+00   5.7840202e+00   3.8932273e+00   3.7564753e+00   4.2198855e+00   3.3841362e+00   1.9651401e+00   2.1587450e+00   0.0000000e+00   2.3190959e+00   2.4347107e+00   1.7491198e+00   0.0000000e+00   1.3760629e+00   4.4107548e+00   1.9347489e+00   2.1768082e+00   2.7253014e+00   1.9503604e+00   0.0000000e+00   1.3623770e+00   2.4209403e+00   0.0000000e+00   3.1283035e+00   1.1799066e+00   2.1240018e+00   2.8100965e+00   0.0000000e+00   2.7735623e+00   2.4430041e+00   3.1988716e+00   0.0000000e+00   3.1592988e+00   8.8313113e-01   2.4456190e+00   2.9805048e+00   2.9145538e+00   3.0720761e+00   4.4266886e+00   0.0000000e+00   3.8684814e+00   0.0000000e+00   4.2902744e+00   2.3226815e+00   2.8273596e+00   3.0901871e+00   2.2811741e+00   1.4847142e+00   1.8548284e+00   2.8047466e+00   3.4805485e+00   1.7349855e+00   2.2899895e+00   1.7120353e+00   1.6089151e+00   1.3086741e+00   1.6810475e+00   0.0000000e+00   2.2121830e+00   2.0044537e+00   2.3331821e+00   0.0000000e+00   1.9128450e+00   2.7820905e+00   0.0000000e+00   0.0000000e+00   2.0320420e+00   1.2561847e+00   1.3620212e+00   1.4241669e+00   1.8568855e+00   1.6578962e+00   1.4641417e+00   7.4989826e-01   0.0000000e+00   2.2424035e+00   2.7863241e+00   0.0000000e+00   2.5629400e+00   2.4004190e+00   1.4336861e+00   1.5777213e+00   2.4046265e+00   2.5132312e+00   2.5613144e+00   2.8745866e+00   0.0000000e+00   0.0000000e+00   0.0000000e+00   0.0000000e+00   0.0000000e+00   0.0000000e+00   0.0000000e+00   0.0000000e+00   0.0000000e+00   0.0000000e+00   0.0000000e+00   0.0000000e+00   0.0000000e+00   0.0000000e+00   0.0000000e+00   0.0000000e+00   0.0000000e+00   0.0000000e+00   0.0000000e+00   0.0000000e+00   0.0000000e+00   0.0000000e+00   0.0000000e+00   0.0000000e+00
   0.0000000e+00   0.0000000e+00   0.0000000e+00   0.0000000e+00   0.0000000e+00   0.0000000e+00   0.0000000e+00   0.0000000e+00   0.0000000e+00   0.0000000e+00   0.0000000e+00   0.0000000e+00   5.2386190e+00   5.0018197e+00   4.7373309e+00   4.9052329e+00   5.1446463e+00   0.0000000e+00   4.8103678e+00   5.6248830e+00   5.3525036e+00   5.6625324e+00   4.9715524e+00   0.0000000e+00   5.9932615e+00   6.4402531e+00   4.9674802e+00   4.1305314e+00   0.0000000e+00   5.3960609e+00   5.3816469e+00   6.1359719e+00   5.6706574e+00   6.8823266e+00   0.0000000e+00   6.3480212e+00   6.4917259e+00   6.1856615e+00   5.9829701e+00   6.1329523e+00   0.0000000e+00   0.0000000e+00   5.5768479e+00   5.0637871e+00   4.8779734e+00   5.8155307e+00   3.5039312e+00   5.5660255e+00   4.9679688e+00   3.4360700e+00   3.3592301e+00   3.3438604e+00   3.8037031e+00   3.2878692e+00   0.0000000e+00   4.1863877e+00   3.1250805e+00   3.4780564e+00   0.0000000e+00   3.6673229e+00   3.5462190e+00   2.8995504e+00   3.3379867e+00   3.1863008e+00   4.2893016e+00   0.0000000e+00   4.3525411e+00   4.7336124e+00   0.0000000e+00   4.5490956e+00   3.9886401e+00   4.3025121e+00   3.6061152e+00   0.0000000e+00   2.8653301e+00   2.9590247e+00   3.7265453e+00   0.0000000e+00   3.2746852e+00   3.6587193e+00   2.9279976e+00   2.2459413e+00   2.6159210e+00   3.3743234e+00   0.0000000e+00   0.0000000e+00   2.7825814e+00   0.0000000e+00   3.0869009e+00   3.8652795e+00   4.0777977e+00   3.8892409e+00   4.1819233e+00   4.0675398e+00   1.7353979e+00   3.4186026e+00   3.1451928e+00   2.6174278e+00   3.5053963e+00   4.2730136e+00   4.9801847e+00   3.9782158e+00   3.8004847e+00   0.0000000e+00   2.9219254e+00   1.8101173e+00   2.6663413e+00   0.0000000e+00   2.7434500e+00   3.8947689e+00   0.0000000e+00   0.0000000e+00   3.5324748e+00   2.3674570e+00   3.5696504e+00   3.9054275e+00   3.8710347e+00   3.8815384e+00   3.8940366e+00   3.9743759e+00   0.0000000e+00   3.8521124e+00   3.1741835e+00   0.0000000e+00   2.8237860e+00   4.2723205e+00   3.1456570e+00   3.7445122e+00   3.3915493e+00   2.7780079e+00   3.4652743e+00   2.5812912e+00   0.0000000e+00   0.0000000e+00   0.0000000e+00   0.0000000e+00   0.0000000e+00   0.0000000e+00   0.0000000e+00   0.0000000e+00   0.0000000e+00   0.0000000e+00   0.0000000e+00   0.0000000e+00   0.0000000e+00   0.0000000e+00   0.0000000e+00   0.0000000e+00   0.0000000e+00   0.0000000e+00   0.0000000e+00   0.0000000e+00   0.0000000e+00   0.0000000e+00   0.0000000e+00   0.0000000e+00
