# Supplementary material for: Incomplete information about the partner affects the development of collaborative strategies in joint action
Source: PLoS Comput Biol. 2019 Dec 12;15(12):e1006385. doi: 10.1371/journal.pcbi.1006385 (PMC6907753; doi:10.1371/journal.pcbi.1006385)
Supplement: S1 Data — Each file has 5 rows (one per dyad) and 156 columns (one per trial). (ZIP) [file pcbi.1006385.s002.zip › S1_data/md12_H.txt]

   7.3710155e-03   3.2497157e-02   4.0658803e-02   1.7906046e-02   2.9034824e-02   2.7302107e-02   2.6107428e-02   3.6406392e-02   3.6952068e-02   2.9846548e-02   3.6747413e-02   2.7079056e-02   3.0744241e-02   2.6008217e-02   1.3583649e-02   2.8376397e-02   2.6425584e-02   2.9821670e-02   2.2196373e-02   3.7364566e-02   2.8320816e-02   3.6102441e-02   2.7175717e-02   3.2951101e-02   3.7773194e-02   2.3592594e-02   3.6697118e-02   5.3952864e-03   2.2178661e-02   3.6639564e-02   3.8065914e-02   2.7541908e-02   1.9767063e-02   2.3569451e-02   3.1614844e-02   3.5781421e-02   3.2290861e-02   3.0304926e-02   1.8682865e-02   2.0348083e-02   3.3324488e-02   3.0840987e-02   3.2187320e-02   2.4665747e-02   1.2297760e-02   2.8704297e-02   2.6106849e-02   3.6836972e-02   3.4624888e-02   2.5621611e-02   3.1407875e-02   3.9004856e-02   3.5873633e-02   3.5056828e-02   3.6129131e-02   3.5308554e-02   4.3787577e-02   3.7731634e-02   3.7482849e-02   2.9677843e-02   3.3637825e-02   2.9550206e-02   2.3464685e-02   1.6134899e-02   1.7867869e-02   2.0303155e-02   3.2287339e-02   3.4331742e-02   2.1582484e-02   2.8599623e-02   3.4964631e-02   3.1272602e-02   3.5980538e-02   2.0448769e-02   1.0087391e-02   8.5919575e-03   3.0159082e-02   2.4062849e-02   3.7896528e-02   1.5375289e-02   2.5874478e-02   2.9027085e-02   4.4879451e-02   3.7699078e-02   4.0913983e-02   3.1224402e-02   2.5953975e-02   2.3680707e-02   3.4240011e-02   3.0009695e-02   3.3494229e-02   2.9747738e-02   3.2543489e-02   2.7395730e-02   2.8195565e-02   2.8681555e-02   3.9558080e-02   3.0479054e-02   3.1669083e-02   4.2214391e-02   4.0312903e-02   2.5643841e-02   3.4736783e-02   2.3541523e-02   2.3904351e-02   2.3225548e-02   2.8266169e-02   3.4795354e-02   3.0917710e-02   3.1367910e-02   3.5350340e-02   2.6747439e-02   2.8137745e-02   5.5846826e-03   2.7518869e-02   5.9415627e-03   1.1145395e-02   7.9100585e-03   1.1920946e-02   4.5914978e-03   9.4680557e-03   1.0033171e-02   1.0526595e-02   1.0463924e-02   8.7143664e-03   1.6624828e-02   1.0523351e-02   1.4350340e-02   1.8701210e-02   2.0242731e-03   2.7821836e-02   7.8739676e-03   3.1531091e-02   4.4502086e-02   4.1730115e-02   4.1817172e-02   3.3456050e-02   4.7100674e-02   3.6062730e-02   2.7226007e-02   4.2326867e-02   2.8026819e-02   3.3972561e-02   2.7988325e-02   2.3956929e-02   3.3805718e-02   4.3735212e-02   4.1736045e-02   3.3695053e-02   4.5562653e-02   3.4467638e-02   4.1039124e-02   4.2490450e-02   3.0455891e-02   3.6602604e-02   3.8244778e-02
   2.0524971e-02   1.4554737e-02   1.4685103e-02   2.1876811e-02   2.0159073e-02   3.4894865e-02   3.6977840e-02   3.8063324e-02   4.2335326e-02   3.9749423e-02   3.6756965e-02   3.7874281e-02   3.5232632e-02   3.5540118e-02   3.6459319e-02   4.0077088e-02   2.6499709e-02   4.0293442e-02   2.0080073e-02   4.0771285e-02   2.6552699e-02   2.8139508e-02   3.2424002e-02   3.5100500e-02   3.2634976e-02   4.0783558e-02   3.1682497e-02   4.0077297e-02   4.0087791e-02   2.9569690e-02   1.6205045e-02   3.2879391e-02   2.7713487e-02   4.2188621e-02   2.8320215e-02   3.8979428e-02   2.3941404e-02   4.1213411e-02   2.9757471e-02   2.9191012e-02   3.5609902e-02   3.9682765e-02   3.7078007e-02   3.3136958e-02   4.6509346e-02   2.7013721e-02   3.5381144e-02   3.9904283e-02   4.5479946e-02   3.5217179e-02   3.5366794e-02   3.6721193e-02   4.0343571e-02   3.5450981e-02   3.2488937e-02   2.6296248e-02   4.4129320e-02   3.4301402e-02   3.0441756e-02   3.5093684e-02   4.1505991e-02   3.1987364e-02   3.1854687e-02   4.1516032e-02   3.4455810e-02   3.0579635e-02   2.3497405e-02   2.3579865e-02   3.4677471e-02   1.4998156e-02   2.2351697e-02   3.6200810e-02   3.4737323e-02   3.8207112e-02   3.9253845e-02   4.3918112e-02   3.5237255e-02   3.5914380e-02   4.1610062e-02   3.1678048e-02   4.0228044e-02   3.3851453e-02   3.5425640e-02   3.6909627e-02   3.9190496e-02   3.4246531e-02   2.4490195e-02   2.5153385e-02   7.0010695e-03   5.2241892e-03   2.0099238e-02   4.0028111e-02   3.5683882e-02   2.3869784e-02   2.7198476e-02   4.0358135e-02   1.5477888e-02   2.6644845e-02   1.1412030e-02   2.9138827e-02   8.3540419e-03   1.3764986e-02   5.3991115e-03   9.3472919e-03   9.3648942e-03   9.1056235e-03   1.1906131e-02   1.1341805e-02   4.4480143e-03   6.2786392e-03   4.0471257e-03   9.5197448e-04   8.1365766e-04   4.4441791e-03   7.2237324e-03   1.3455729e-02   6.4484544e-04   5.0008771e-03   6.2889730e-04   7.2997930e-03   5.6422549e-03   1.1433690e-02   3.4667178e-03   3.6662885e-03   7.6429790e-03   7.5089752e-03   2.1404027e-02   9.7329796e-03   1.5482974e-02   8.1498280e-03   3.0365128e-03   2.8588328e-03   1.8825841e-02   1.3956216e-02   6.1407899e-03   4.0870151e-02   3.8950230e-02   3.5823726e-02   3.5097060e-02   3.2190426e-02   3.3585200e-02   2.8818654e-02   3.2275925e-02   4.8176460e-02   3.5846710e-02   4.1555363e-02   3.4889426e-02   4.0059389e-02   4.0431436e-02   3.6894427e-02   3.1343152e-02   3.9673591e-02   3.2816276e-02   2.7208777e-02   4.4678826e-02   4.4988491e-02
   1.3291664e-02   3.8702240e-02   3.1377738e-02   4.3466207e-02   4.8686598e-02   4.2951948e-02   5.2550661e-02   4.4938510e-02   4.6666805e-02   4.2170212e-02   4.4537442e-02   4.0396611e-02   3.8214785e-02   1.7551186e-02   1.2325672e-02   1.9099235e-02   1.2230606e-02   5.9530733e-03   1.9446024e-02   3.9100568e-02   3.8616061e-02   3.0689772e-02   8.9956438e-03   2.6733428e-02   2.7399496e-02   8.9543705e-03   2.3985021e-02   3.6924590e-02   4.2719168e-02   3.5076952e-02   3.6340073e-02   4.2791409e-02   1.9631197e-02   2.3290494e-02   2.9930142e-02   3.2178437e-02   3.8618303e-02   2.1452351e-02   2.6346407e-02   2.9882629e-02   2.0653684e-02   2.8503270e-02   2.6757114e-02   1.4631824e-02   1.0942233e-02   2.1035797e-02   3.7400950e-02   3.4301582e-02   3.5841631e-02   3.6646305e-02   3.7629354e-02   1.7055305e-02   2.1696388e-02   3.2578992e-02   2.8705974e-02   4.2154100e-02   3.5812778e-02   2.2862549e-02   2.5091114e-02   1.8079741e-02   3.3158715e-02   3.9671147e-02   2.6700854e-02   2.2445351e-02   3.6890752e-02   3.7215153e-02   2.8613690e-02   3.7308706e-02   2.5775941e-02   2.3708173e-02   4.0599324e-02   3.1864217e-02   3.5383514e-02   4.5448104e-02   3.2919890e-02   3.8606191e-02   3.8912828e-02   4.0204970e-02   3.8018705e-02   4.7083382e-02   3.5126057e-02   3.9358454e-02   4.5267229e-02   3.2930049e-02   4.0478811e-02   2.2268971e-02   3.7231822e-02   3.6572945e-02   3.4391558e-02   2.8153744e-02   3.4472803e-02   3.4519578e-02   4.5106504e-02   3.9742036e-02   4.3547507e-02   4.1885432e-02   4.0862669e-02   4.1693633e-02   3.4474955e-02   1.7947391e-02   2.7074531e-02   3.7824962e-02   1.0282094e-02   1.3290728e-02   8.9763822e-03   2.7197052e-02   2.3523839e-02   1.5213195e-02   2.5950021e-02   1.1567320e-02   1.1557392e-02   3.8649955e-03   1.2140906e-02   7.3223801e-03   1.5559966e-03   1.2604712e-02   1.3894238e-03   9.4788657e-04   1.0329580e-02   3.8028746e-03   1.5280410e-02   7.4044673e-03   1.3630306e-03   3.4624546e-03   1.9381135e-02   4.6693230e-03   9.5051916e-03   1.3939592e-02   1.4168033e-02   1.4582580e-02   2.1461288e-02   1.1797320e-02   3.4273529e-02   3.8045316e-02   4.3597517e-02   3.6134639e-02   3.4387366e-02   4.0960054e-02   4.0747480e-02   4.4465940e-02   4.0435880e-02   3.4543255e-02   3.7585006e-02   4.6052579e-02   3.2934976e-02   2.8710512e-02   3.4061887e-02   3.7941126e-02   3.6358588e-02   3.9431467e-02   3.6181110e-02   4.7414681e-02   4.1104973e-02   4.5238579e-02   4.5053851e-02   3.6268910e-02
   1.8257795e-02   2.4667937e-02   2.2221045e-02   2.4700659e-02   2.5331595e-02   2.7542978e-02   1.4723260e-02   2.1479303e-02   1.8402047e-02   2.7290553e-02   2.1009414e-02   1.4413740e-02   4.3707798e-02   3.7094389e-02   1.2156433e-02   7.7948223e-03   2.4305866e-02   2.8799637e-02   2.0575675e-02   2.7767388e-02   2.8898732e-02   3.8071040e-02   3.8433185e-02   3.8483660e-02   2.0501064e-02   1.8627050e-02   2.2163463e-02   1.4297302e-02   3.1879195e-02   2.9181997e-02   1.3218838e-02   1.8926199e-02   2.8105051e-02   3.1543117e-02   3.6481951e-02   3.5413074e-02   3.4717350e-02   4.0714120e-02   2.2072278e-02   3.6756948e-02   4.0556327e-02   4.0800279e-02   3.4920580e-02   3.7554729e-02   3.3779308e-02   4.0399270e-02   3.6306070e-02   3.9223639e-02   4.6077086e-02   5.2924652e-02   4.1996295e-02   3.3308539e-02   4.4478763e-02   4.5239031e-02   3.0888709e-02   3.8019258e-02   3.4329503e-02   4.2090001e-02   3.8913213e-02   3.9636934e-02   3.6527138e-02   3.7805676e-02   4.8624627e-02   4.1497275e-02   3.6060550e-02   3.9890318e-02   3.7793392e-02   4.5143804e-02   4.2052223e-02   3.9358641e-02   4.1813897e-02   3.6745059e-02   3.8775431e-02   4.2330925e-02   4.1708234e-02   4.4183419e-02   3.6138084e-02   4.2854221e-02   3.2098853e-02   4.0874200e-02   3.7206755e-02   3.5849556e-02   3.6757064e-02   4.5587087e-02   3.9158932e-02   3.9148655e-02   3.7204857e-02   3.7981004e-02   3.9685719e-02   4.9659781e-02   3.4966869e-02   4.0391898e-02   3.7746257e-02   4.4308494e-02   3.7127597e-02   4.0093368e-02   2.5165442e-02   7.2565621e-03   7.0605978e-03   2.2140533e-02   1.1530148e-02   7.3555610e-03   1.2524632e-02   3.0599523e-03   1.5520230e-02   2.6638995e-02   2.5323016e-02   1.4343324e-02   2.4713612e-02   1.3728249e-02   1.1981041e-02   3.5890052e-02   1.3514981e-02   2.0525254e-02   8.3042700e-03   9.1256654e-03   7.4567158e-03   2.9437199e-03   1.6736545e-02   2.9216584e-03   1.0242565e-02   2.0839749e-02   8.8794588e-03   1.5554022e-02   1.3066830e-02   9.6339376e-03   3.2315209e-02   2.2283116e-02   2.1935496e-02   1.8169189e-02   8.8140208e-03   7.4834425e-03   3.6353442e-02   3.8958779e-02   4.0859792e-02   3.8500600e-02   3.7365107e-02   3.6771508e-02   3.2200162e-02   4.0452070e-02   3.8467144e-02   3.6010312e-02   3.0494879e-02   3.1187636e-02   3.9296585e-02   3.5377487e-02   3.3319769e-02   3.6792536e-02   4.1879301e-02   3.5124260e-02   4.0234501e-02   3.6513705e-02   2.7638807e-02   4.4947529e-02   3.5773126e-02   3.2848224e-02
   1.8663737e-02   3.4012198e-02   5.3085103e-02   5.2526987e-02   4.6483037e-02   3.1927640e-02   4.8348202e-02   3.6918653e-02   4.7146229e-02   3.5580631e-02   5.9834173e-02   4.3401865e-02   4.3777997e-02   5.4879158e-02   3.8904673e-02   4.3797503e-02   4.4249294e-02   3.3176948e-02   4.1796111e-02   3.6767884e-02   4.0610515e-02   4.3600116e-02   4.4708497e-02   3.3959182e-02   4.2091943e-02   2.6502014e-02   3.3700907e-02   3.5263860e-02   5.2043725e-02   4.2137442e-02   3.3679408e-02   9.4325875e-03   3.6816663e-02   2.7836959e-02   3.0214307e-02   1.9256988e-02   2.9840006e-02   4.4562123e-02   2.5946719e-02   3.6875065e-02   4.1502469e-02   3.9540870e-02   4.6268105e-02   4.3881466e-02   3.5120310e-02   3.6905800e-02   4.5111926e-02   1.1673858e-02   4.1804285e-02   3.8303949e-02   3.0880731e-02   3.6998102e-02   4.0842704e-02   3.4212442e-02   3.0075424e-02   3.9937325e-02   3.6736699e-02   3.2575028e-02   3.1886475e-02   3.1533909e-02   3.7599657e-02   2.9749364e-02   3.4879932e-02   3.7070489e-02   3.5752113e-02   3.6332777e-02   2.1407372e-02   3.0617770e-02   3.2892091e-02   3.6422979e-02   3.3212846e-02   4.5908380e-02   3.9008407e-02   3.2983253e-02   3.9914850e-02   4.0715446e-02   4.3822123e-02   3.4166854e-02   3.5632928e-02   3.3065101e-02   4.0512539e-02   2.5877536e-02   3.9567351e-02   3.3561716e-02   4.0005517e-02   1.4595914e-02   1.7149268e-02   3.6906487e-02   3.6736245e-02   3.7874152e-02   3.4477078e-02   4.0447589e-02   3.3763220e-02   3.7954187e-02   3.6014771e-02   2.4423305e-02   3.3163403e-02   2.9362615e-02   2.9369898e-02   1.8953805e-02   4.1260241e-02   2.2815625e-02   2.8856548e-02   3.9544380e-02   2.6061718e-02   4.4858916e-02   3.8446322e-02   3.1824985e-02   2.3633522e-02   2.5359758e-02   4.2649044e-02   1.3321503e-02   2.2805286e-02   3.6479433e-02   2.8146623e-02   3.3004412e-02   3.1225332e-02   3.1000547e-02   1.9760278e-02   2.1133421e-02   1.9855150e-02   3.5238756e-02   1.9295799e-02   1.2795458e-02   3.2133142e-02   2.2625453e-02   2.1782296e-02   2.1647009e-02   1.1253448e-02   2.7365219e-02   2.4058725e-02   2.6003234e-02   2.8809540e-02   3.5169638e-02   3.3600242e-02   3.6132567e-02   3.8921445e-02   3.0042051e-02   4.1811710e-02   3.0768723e-02   4.2595892e-02   3.3453024e-02   3.7036881e-02   3.8098626e-02   4.3260358e-02   3.0603574e-02   3.2548799e-02   4.1224369e-02   3.5558819e-02   3.9295370e-02   2.2852671e-02   4.4496179e-02   3.0366594e-02   2.3210032e-02   3.6272582e-02   4.0689088e-02
