# Supplementary material for: Incomplete information about the partner affects the development of collaborative strategies in joint action
Source: PLoS Comput Biol. 2019 Dec 12;15(12):e1006385. doi: 10.1371/journal.pcbi.1006385 (PMC6907753; doi:10.1371/journal.pcbi.1006385)
Supplement: S1 Data — Each file has 5 rows (one per dyad) and 156 columns (one per trial). (ZIP) [file pcbi.1006385.s002.zip › S1_data/deltaLI_VP2_H.txt]

   5.8100000e-04   5.8100000e-04   5.8100000e-04   5.8100000e-04   5.8100000e-04   5.8100000e-04   5.8100000e-04   5.8100000e-04   5.8100000e-04   5.8100000e-04   5.8100000e-04   5.8100000e-04   5.2865500e-01   4.0941700e-01   1.1969500e-01   3.5873600e-01   5.8100000e-04   3.5797400e-01   3.3443200e-01   2.1439100e-01   4.7172500e-01   3.2904600e-01   5.8100000e-04   1.6475000e-01   1.2090700e-01   1.8060000e-03   1.7264000e-01   1.0701300e-01   3.9167700e-01   2.5678200e-01   1.7484400e-01   7.1401000e-02   1.7042200e-01   2.0134100e-01   1.8060000e-03   4.4552900e-01   1.8673800e-01   2.6190000e-03   2.9399000e-02   3.8908300e-01   5.5552900e-01   3.4637500e-01  -5.9190000e-03   5.4595100e-01   5.1328100e-01   8.8834100e-01   4.8786400e-01   2.6190000e-03   3.5585200e-01   3.2513400e-01   3.9796600e-01   6.4445200e-01   3.2430000e-03   2.6212100e-01   2.4034200e-01   3.4385000e-01   7.2637000e-01   5.3685200e-01   3.2430000e-03   8.7338600e-01   6.0404700e-01   4.5596800e-01   3.6320700e-01   3.0730400e-01   1.7801100e-01   4.1000000e-03   3.4277700e-01   5.1823900e-01   3.8058200e-01   4.1348300e-01   8.2456100e-01   4.1000000e-03   1.6139400e-01   1.3623700e-01  -1.9730700e-01   5.4439100e-01   3.8678300e-01   6.8952100e-01   4.7730000e-03   4.7507000e-01   5.3406100e-01   4.7730000e-03   6.6061600e-01   7.5841800e-01   6.0536500e-01  -8.0270000e-03   1.5594400e-01   4.5527600e-01   5.5620000e-03   1.9997800e-01   1.4023000e-01   1.7176200e-01   5.5620000e-03   3.0249100e-01   2.6136100e-01   1.2632300e-01   3.3370700e-01   3.5163100e-01   6.1550000e-03   2.9589300e-01  -2.0080800e-01   6.1550000e-03   6.0549100e-01   3.0249500e-01   3.4389500e-01   1.4190600e-01   5.4242500e-01   2.8492600e-01   2.9909500e-01   6.6030000e-03   2.5164300e-01   4.4150400e-01   6.6030000e-03  -8.1547000e-02   7.6121500e-01   8.5194800e-01   9.4644800e-01   3.1504800e-01   1.9745000e-01   2.7061100e-01   4.4029200e-01   1.4867000e-01   2.6747000e-01   3.8290400e-01   1.9196800e-01   8.0368700e-01   2.4807900e-01   7.5810000e-03   6.8868500e-01   1.5133300e-01   7.5810000e-03   3.6458900e-01   7.5890000e-03   7.5890000e-03   7.5890000e-03   7.5890000e-03   7.5890000e-03   7.5890000e-03   7.5890000e-03   7.5890000e-03   7.5890000e-03   7.5890000e-03   7.5890000e-03   7.5890000e-03   0.0000000e+00   0.0000000e+00   0.0000000e+00   0.0000000e+00   0.0000000e+00   0.0000000e+00   0.0000000e+00   0.0000000e+00   0.0000000e+00   0.0000000e+00   0.0000000e+00   0.0000000e+00
   1.0940000e-03   1.0940000e-03   1.0940000e-03   1.0940000e-03   1.0940000e-03   1.0940000e-03   1.0940000e-03   1.0940000e-03   1.0940000e-03   1.0940000e-03   1.0940000e-03   1.0940000e-03   1.0940000e-03   2.8044400e-01   4.9714300e-01   2.3289900e-01   2.2948800e-01   3.7145800e-01  -1.5764500e-01   1.3521000e-02   8.0047900e-01   2.5143000e-02   1.4687900e-01   1.0940000e-03   3.5010000e-03   2.6076400e-01   2.9141000e-01   1.8304900e-01  -4.9530000e-03   1.2581210e+00   2.9287300e-01   5.1325700e-01   3.5010000e-03   1.4758000e-02   5.1266600e-01   1.2990900e-01   5.8984000e-01   4.4060000e-03   5.1343600e-01   5.5048200e-01   4.0234000e-02   4.4060000e-03   3.7134100e-01   2.2824100e-01  -7.1182000e-02   5.9967100e-01   2.1922100e-01   4.5951000e-01   5.3980000e-03   3.6726900e-01   1.7444000e-01   2.0531900e-01   1.2942400e-01   3.6974700e-01   1.3890000e-02   5.4513800e-01   3.4837100e-01   2.8578700e-01   5.3980000e-03   1.5965900e-01   1.2802200e-01   6.1350000e-03   5.3318300e-01   3.2818800e-01   5.7845000e-02   1.1651600e-01   6.2693500e-01   4.3879000e-01   6.1350000e-03   4.2152700e-01  -1.2944700e-01   4.3016000e-02   3.3410800e-01   7.0700000e-03   1.0108700e-01   4.1970600e-01  -5.5994000e-02   2.0478800e-01   5.4669200e-01   2.7201300e-01   7.0700000e-03   2.2312200e-01   2.4340400e-01  -9.0640000e-03   4.1707000e-01   2.5126000e-01   1.9589900e-01   3.4136100e-01   2.4455700e-01   7.4117000e-02   4.3346200e-01   5.5976400e-01  -1.0062900e-01   1.1883120e+00   7.9770000e-03   7.9770000e-03   5.1832600e-01   9.2000000e-03   4.6959800e-01   6.6262700e-01   3.2062800e-01   8.2763400e-01   7.1026800e-01   1.1766260e+00   4.0318400e-01   9.2000000e-03   3.1745300e-01   1.6016300e-01   3.7871800e-01   4.5197200e-01   6.9812900e-01   2.3199900e-01   2.3020400e-01   2.5848900e-01   1.0558000e-02   1.0558000e-02   3.5012100e-01   8.9604400e-01   3.1354000e-01   5.2404500e-01   1.8426000e-01   3.7961000e-01   1.3240300e-01   2.0182900e-01   3.7277800e-01   2.1913400e-01   1.1637000e-02   3.1604700e-01   1.1637000e-02   2.8916000e-01   1.1176710e+00   6.9260400e-01   1.1642000e-02   1.1642000e-02   1.1642000e-02   1.1642000e-02   1.1642000e-02   1.1642000e-02   1.1642000e-02   1.1642000e-02   1.1642000e-02   1.1642000e-02   1.1642000e-02   1.1642000e-02   0.0000000e+00   0.0000000e+00   0.0000000e+00   0.0000000e+00   0.0000000e+00   0.0000000e+00   0.0000000e+00   0.0000000e+00   0.0000000e+00   0.0000000e+00   0.0000000e+00   0.0000000e+00
   1.2100000e-03   1.2100000e-03   1.2100000e-03   1.2100000e-03   1.2100000e-03   1.2100000e-03   1.2100000e-03   1.2100000e-03   1.2100000e-03   1.2100000e-03   1.2100000e-03   1.2100000e-03   1.3556300e-01   9.0933000e-02   8.3660000e-03   2.4861000e-01   4.4989500e-01   1.2100000e-03   2.2435000e-01   1.2100000e-03  -2.4388000e-01   5.5684800e-01   2.8466900e-01   3.6667200e-01   2.6416400e-01   4.8068400e-01   2.3589600e-01   4.3972900e-01  -2.2667800e-01   3.3260000e-03   3.3260000e-03   4.2975700e-01   1.0366270e+00   1.0793070e+00  -1.6776000e-02   8.0404000e-02   4.9220000e-03   8.9915500e-01   1.2158500e-01   1.1967240e+00   1.8940100e-01   8.5149500e-01   6.3562400e-01   1.4137300e-01   4.3092100e-01   1.8716500e-01   1.7276300e-01   4.9220000e-03   3.1928700e-01   1.4170300e-01   5.9020000e-03   1.7068800e-01   5.9020000e-03   5.9073100e-01   6.1767700e-01  -2.6130000e-02   6.6389400e-01  -2.3648000e-02   7.8073400e-01   4.5708300e-01   4.5148000e-02   1.7272900e-01   5.6210200e-01   6.3477800e-01  -7.0409000e-02   1.3353700e-01   6.6960000e-03   6.6960000e-03   6.8114400e-01  -4.8505000e-02   2.8256800e-01  -1.9038700e-01   3.6822400e-01  -4.6479000e-02   6.3932200e-01   7.2620000e-03   6.0389000e-02   7.2620000e-03   2.2474400e-01   3.4375900e-01   6.8593800e-01   1.7970400e-01   2.6072800e-01   3.7761200e-01   3.0183600e-01   1.8824100e-01   2.2420100e-01   7.9090000e-03   7.9090000e-03   8.9123700e-01   5.4727800e-01   7.1738000e-02   2.2195400e-01   2.7827600e-01   3.8324200e-01   8.4545000e-02   8.7890000e-03   1.8898900e-01   1.4294700e-01   8.6833500e-01   8.7890000e-03   1.0761140e+00   7.3131000e-02   8.2341900e-01   1.3956800e-01   2.2882800e-01   5.6658400e-01   4.5571200e-01   5.3385000e-01  -1.2202700e-01   2.8201500e-01   8.4124400e-01   9.6250000e-03   4.8007800e-01   4.0498900e-01   8.5618400e-01   1.0855270e+00   9.6250000e-03   7.0946700e-01   7.6434000e-02   4.9360300e-01   4.3561500e-01   6.8555500e-01   9.4963000e-01   1.0474000e-02   3.9550000e-01   5.1186700e-01   5.3496800e-01   1.0474000e-02   7.5057400e-01   7.6501400e-01   8.7873800e-01   1.0482000e-02   1.0482000e-02   1.0482000e-02   1.0482000e-02   1.0482000e-02   1.0482000e-02   1.0482000e-02   1.0482000e-02   1.0482000e-02   1.0482000e-02   1.0482000e-02   1.0482000e-02   0.0000000e+00   0.0000000e+00   0.0000000e+00   0.0000000e+00   0.0000000e+00   0.0000000e+00   0.0000000e+00   0.0000000e+00   0.0000000e+00   0.0000000e+00   0.0000000e+00   0.0000000e+00
   3.9000000e-04   3.9000000e-04   3.9000000e-04   3.9000000e-04   3.9000000e-04   3.9000000e-04   3.9000000e-04   3.9000000e-04   3.9000000e-04   3.9000000e-04   3.9000000e-04   3.9000000e-04   3.9000000e-04   1.4364000e-01   2.8860000e-03  -1.6611200e-01   3.2632000e-02  -2.4540100e-01   1.2612900e-01   3.9000000e-04  -1.5158400e-01  -1.6803000e-02  -2.3760700e-01   5.6005000e-02  -7.6802000e-02  -1.2019300e-01  -3.2944600e-01   1.4034400e-01   5.2841200e-01   4.1402400e-01   1.3560000e-03  -7.4087000e-02   1.3560000e-03  -1.7260000e-01  -1.6073800e-01  -1.5953100e-01   1.9767000e-02   1.6210000e-03  -2.9681000e-02   1.1471700e-01   1.5422100e-01   1.6210000e-03   5.2659000e-02   2.5903200e-01  -5.6300000e-02   6.4233000e-02   1.2908900e-01   1.8208500e-01   1.3492200e-01   3.3632000e-02  -6.0148000e-02   4.9293000e-02  -8.2649000e-02   2.0460000e-03   1.8360800e-01   2.0460000e-03  -5.8480000e-03   2.4441400e-01   2.2554700e-01   3.2284400e-01   2.5940000e-03   3.4009300e-01   2.5940000e-03   8.2507000e-02   2.8476000e-01   3.9493200e-01   4.8426700e-01   3.7266900e-01   2.4258500e-01   1.7551000e-01   2.4359400e-01   3.6674100e-01   2.8775200e-01   1.2713900e-01   2.9291700e-01   2.3089700e-01   2.7402000e-01   3.0810000e-03   3.0810000e-03   1.2443700e-01   6.1509600e-01   2.9082600e-01  -5.7923000e-02   2.2900900e-01   4.7227300e-01   4.2551200e-01   2.3612000e-01   3.6900000e-03   9.1806100e-01   3.6900000e-03   5.4865000e-01   4.5135000e-02   1.6214100e-01   2.8281700e-01   2.2844400e-01   1.4717600e-01   1.5729200e-01   4.4315100e-01   2.1886200e-01   4.3540000e-03   3.1405500e-01   2.7602300e-01   2.0509800e-01   1.7895700e-01   4.3540000e-03   1.6905500e-01   5.2678000e-02   1.5681900e-01   3.7762400e-01   2.3848100e-01   3.5122200e-01   5.2280000e-03   2.1508900e-01   3.5366300e-01   3.7192900e-01   2.7372600e-01   2.8036100e-01   3.0885800e-01   5.2280000e-03   1.1002000e-01   1.4560600e-01   3.9105600e-01   9.3835000e-02   6.3360000e-03   3.1489900e-01   2.6014000e-01   6.3360000e-03   3.5328600e-01   3.5757000e-01   1.6532200e-01   2.7019000e-01   1.5870100e-01   6.3410000e-03   6.3410000e-03   6.3410000e-03   6.3410000e-03   6.3410000e-03   6.3410000e-03   6.3410000e-03   6.3410000e-03   6.3410000e-03   6.3410000e-03   6.3410000e-03   6.3410000e-03   0.0000000e+00   0.0000000e+00   0.0000000e+00   0.0000000e+00   0.0000000e+00   0.0000000e+00   0.0000000e+00   0.0000000e+00   0.0000000e+00   0.0000000e+00   0.0000000e+00   0.0000000e+00
   5.3200000e-04   5.3200000e-04   5.3200000e-04   5.3200000e-04   5.3200000e-04   5.3200000e-04   5.3200000e-04   5.3200000e-04   5.3200000e-04   5.3200000e-04   5.3200000e-04   5.3200000e-04   3.5822200e-01   5.3200000e-04   6.4439000e-02   2.3951100e-01   3.2664300e-01   4.0147300e-01   1.8975900e-01   3.1962000e-01   4.8440000e-01   4.6420700e-01   5.3200000e-04   1.0195000e-01   3.8067000e-02   2.3046300e-01   2.7057800e-01   7.1502000e-02  -9.2235000e-02   1.6524800e-01   1.7680000e-03   1.0963000e-01   6.9263300e-01   1.7680000e-03   3.7309900e-01  -1.3363000e-02   5.7668200e-01   6.6975900e-01   2.1810000e-03   2.5952100e-01   1.6893600e-01   1.1986900e-01   1.3830000e-02   2.1810000e-03   2.1777800e-01   2.2529600e-01   3.5551000e-02  -9.6230000e-02   3.1406600e-01   2.6450000e-03   2.1864000e-02   4.5715800e-01   2.7880200e-01  -8.3585000e-02   3.2037000e-01   2.6450000e-03   3.3683000e-01   2.9003700e-01   4.6239000e-01   7.2299500e-01   3.7478000e-01   1.2009100e-01   3.7165500e-01   3.0850000e-03   5.2121600e-01   4.4162700e-01   3.1768000e-01   3.0850000e-03   2.3846800e-01   3.5419800e-01   2.3696200e-01   2.0838000e-01   2.1181700e-01   1.9334100e-01   4.9198000e-02   3.3800000e-03   1.3650700e-01   2.4935400e-01   3.7419800e-01   9.2974000e-02   3.3800000e-03   1.7019700e-01   5.2024000e-02   1.0598600e-01   3.6730000e-03   9.7458000e-02  -1.1549600e-01   6.6540200e-01   2.8521500e-01   4.1628600e-01   5.2287500e-01   4.7026200e-01   6.8523600e-01   3.6730000e-03   1.6408200e-01   4.3522600e-01   1.7628200e-01   3.8270000e-03   1.8241400e-01   2.7767200e-01  -4.3438000e-02   3.9411700e-01   3.8270000e-03   1.7545400e-01   2.6957900e-01   1.0644400e-01   2.3705200e-01  -1.5515800e-01   6.9144000e-02   1.9649200e-01   7.3216000e-01  -1.6233100e-01   4.6756700e-01   3.1350200e-01   8.2898800e-01   1.4800000e-01   3.8600000e-03   3.8600000e-03   4.0791800e-01   3.5116900e-01   3.5342000e-01   4.3400000e-03   3.1697400e-01   1.4191800e-01   6.5056700e-01   2.3770700e-01   3.4845700e-01   3.9752600e-01   1.0122500e-01   7.0216800e-01   4.3400000e-03   5.2202900e-01   4.3440000e-03   4.3440000e-03   4.3440000e-03   4.3440000e-03   4.3440000e-03   4.3440000e-03   4.3440000e-03   4.3440000e-03   4.3440000e-03   4.3440000e-03   4.3440000e-03   4.3440000e-03   0.0000000e+00   0.0000000e+00   0.0000000e+00   0.0000000e+00   0.0000000e+00   0.0000000e+00   0.0000000e+00   0.0000000e+00   0.0000000e+00   0.0000000e+00   0.0000000e+00   0.0000000e+00
