# Supplementary material for: Incomplete information about the partner affects the development of collaborative strategies in joint action
Source: PLoS Comput Biol. 2019 Dec 12;15(12):e1006385. doi: 10.1371/journal.pcbi.1006385 (PMC6907753; doi:10.1371/journal.pcbi.1006385)
Supplement: S1 Data — Each file has 5 rows (one per dyad) and 156 columns (one per trial). (ZIP) [file pcbi.1006385.s002.zip › S1_data/md21_PV.txt]

   3.3742974e-02   3.6221911e-02   3.8073207e-02   3.9189123e-02   4.1034859e-02   4.0995227e-02   4.0774030e-02   4.0898122e-02   4.1618834e-02   4.1041398e-02   4.2231082e-02   4.2661065e-02   4.3743911e-02   3.9964100e-02   3.9056639e-02   4.4206489e-02   4.5640884e-02   4.2752301e-02   3.6423409e-02   4.0759341e-02   4.2922648e-02   4.2292173e-02   4.2275750e-02   4.2034148e-02   4.2908685e-02   4.2396933e-02   4.2706067e-02   4.3160135e-02   4.1421671e-02   4.7185828e-02   4.2188457e-02   4.1020771e-02   4.2236216e-02   4.3679462e-02   4.2791410e-02   6.3312499e-03   4.5232613e-02   6.5802042e-03   1.3891541e-02   6.5590013e-03   1.0975652e-03   5.2625149e-03   8.8352442e-03   5.7186148e-03   4.4238951e-03   7.4874079e-03   3.1157765e-03   4.3823317e-03   8.2981575e-03   4.6678027e-03   5.9799064e-03   2.3599013e-03   5.4177560e-03   1.5274233e-02   1.0639963e-02   1.1691798e-02   1.2349294e-02   1.1545683e-02   3.7170390e-03   9.1039946e-04   7.9159584e-03   3.9533527e-03   1.7788688e-02   6.9005485e-03   3.0163052e-03   4.3809459e-04   2.4711098e-03   2.7045715e-03   2.2041643e-03   4.2545595e-03   1.4483546e-03   1.8253784e-03   3.8014718e-03   1.3127750e-03   6.2219497e-03   6.4070855e-03   3.3840624e-04   6.2932014e-03   6.9842457e-05   1.3407481e-03   3.1552780e-03   3.4828932e-03   5.5969006e-03   2.7544401e-03   2.6490102e-03   2.0724125e-03   5.1189254e-04   6.1726205e-04   5.3688700e-03   4.4960546e-04   1.6866684e-03   1.0555445e-02   3.0470651e-03   2.4951440e-03   8.6942823e-03   2.9005736e-03   5.5465656e-03   6.4201681e-03   5.6152088e-03   6.5904043e-03   4.2958096e-03   2.0440594e-04   2.5130769e-03   7.6880991e-03   2.9223714e-03   1.8405844e-02   2.1406971e-02   7.7778129e-03   2.4072329e-03   1.8562272e-03   6.9524403e-03   1.2553447e-02   2.7137286e-04   5.0369761e-03   6.6300206e-03   7.7072452e-03   6.7025565e-03   1.0185143e-02   4.0820761e-03   5.1784692e-03   8.6953355e-03   2.0888701e-02   3.7445668e-03   1.1813511e-02   5.4514128e-03   6.4043352e-03   3.4927726e-03   1.2313459e-02   4.2372446e-03   4.8672696e-03   3.0666279e-03   9.8715957e-04   4.4106817e-04   4.7343178e-03   5.1103563e-03   1.0353093e-03   3.9700015e-02   4.2235334e-02   4.2050503e-02   4.2494046e-02   4.2484643e-02   4.2755317e-02   4.2691350e-02   4.2693275e-02   4.1880084e-02   4.2853871e-02   4.1753496e-02   4.2804651e-02   4.2832167e-02   4.2547786e-02   4.2912013e-02   4.2468887e-02   4.2520912e-02   4.2779268e-02   4.3122297e-02   4.1233230e-02
   3.0561692e-02   4.1771389e-02   4.2525314e-02   3.9536659e-02   3.9647171e-02   4.2592216e-02   4.2816006e-02   4.2875370e-02   4.2968348e-02   4.2037144e-02   4.2536183e-02   4.2336240e-02   4.2460544e-02   4.2632074e-02   4.2295774e-02   4.2813415e-02   4.3680738e-02   4.2714189e-02   4.2742463e-02   3.7573179e-02   3.6828810e-02   4.2126236e-02   3.7577294e-02   4.1368199e-02   1.1657352e-02   3.7938891e-02   4.0670326e-02   3.7713278e-02   4.1401666e-02   3.8835828e-02   3.9429082e-02   3.8842865e-02   3.9298910e-02   4.0680801e-02   4.2476776e-02   3.7863458e-02   1.2565763e-02   8.4879916e-03   1.7309486e-02   4.0088443e-02   8.7722181e-03   2.2722447e-02   9.9442779e-03   2.0026580e-02   3.1226576e-02   1.2264026e-02   1.4329766e-02   9.2628310e-03   1.8776349e-02   8.1664552e-03   2.7407725e-02   1.6115471e-02   2.5081192e-02   1.8141408e-02   3.5996805e-02   3.0178265e-02   1.4331729e-02   9.7764812e-03   2.0257248e-02   1.4906281e-02   2.1275619e-02   1.5389219e-02   1.1933780e-02   1.4285169e-02   1.2415863e-02   1.1675522e-02   9.9476774e-03   9.6533022e-03   6.2158370e-03   2.9176668e-02   1.2266809e-02   5.0645776e-03   2.5951296e-02   1.1335679e-02   1.5199481e-02   1.1416332e-02   1.0492673e-02   1.0231158e-02   1.7727969e-02   1.1534177e-02   6.8068152e-03   1.4960012e-02   1.2541957e-02   5.3002054e-03   8.3782023e-03   7.7756392e-03   5.6925553e-03   4.2200612e-03   3.6206343e-03   4.9912057e-04   6.3534629e-03   3.5966315e-03   3.0887246e-03   7.0084667e-03   5.8622358e-03   2.3695242e-03   3.7738459e-03   2.8006172e-03   1.8121524e-03   1.0059282e-03   3.8991892e-03   3.8998552e-03   5.5070178e-03   4.9940369e-03   3.9833779e-03   2.4135727e-03   1.3586259e-03   4.2072464e-03   2.2273880e-03   1.1062082e-03   3.0230920e-03   4.0639485e-03   2.7713729e-03   2.7448194e-03   1.1777211e-03   2.8227347e-03   4.3932324e-04   4.6920657e-03   8.8284746e-04   6.1665442e-04   5.5167997e-03   2.1822836e-03   2.1088416e-03   6.3931429e-04   4.1314974e-03   7.7576338e-04   1.7796029e-03   1.9923537e-03   3.2039157e-03   1.2577627e-03   1.8391186e-03   2.8749776e-03   8.0366375e-03   4.5789059e-03   3.4313635e-02   3.7099188e-02   3.9237667e-02   2.6947802e-02   3.3838038e-02   2.9687097e-02   5.2154255e-03   1.1857147e-02   9.8605264e-03   9.3291609e-03   2.9647480e-02   3.8865702e-02   3.8690524e-02   3.8065272e-02   4.0208590e-02   4.2400323e-02   4.1538695e-02   4.2329469e-02   4.2414628e-02   4.2403997e-02   4.2425002e-02   4.1889172e-02
   3.6133222e-02   3.7205077e-02   3.9810303e-02   4.1362939e-02   3.9245578e-02   4.0443189e-02   4.2525006e-02   4.0850724e-02   3.9023073e-02   4.2964771e-02   4.0719737e-02   4.3149481e-02   4.3171586e-02   3.3303738e-02   4.1363031e-02   3.6124134e-02   3.3217871e-02   1.9916452e-02   2.3995792e-02   2.7053809e-02   2.3477614e-02   2.5565204e-02   2.4704874e-02   1.8267148e-02   3.8675974e-02   3.4152867e-02   3.5109507e-02   2.7174456e-02   3.3952118e-02   2.5301173e-02   1.7727442e-02   2.7997485e-02   2.3523744e-02   2.0845331e-02   2.0790832e-02   3.1217379e-02   2.3718809e-02   2.5027828e-02   2.0436466e-02   2.1759114e-02   2.1978358e-02   2.9216098e-02   2.2759193e-02   2.8184124e-02   1.8491618e-02   2.4979787e-02   2.2122081e-02   2.6508767e-02   3.5992865e-02   3.2141051e-02   3.2235064e-02   2.9197276e-02   2.6260396e-02   3.8144755e-02   3.4689448e-02   3.1066587e-02   3.8169707e-02   3.1541710e-02   3.9689026e-02   2.9049006e-02   3.6588064e-02   3.9622980e-02   4.2263745e-02   3.8781158e-02   4.2219452e-02   4.1771782e-02   3.3916498e-02   4.2728626e-02   3.4487844e-02   4.0380583e-02   4.3121231e-02   4.2916797e-02   3.8783704e-02   4.2466881e-02   4.2356115e-02   3.8739581e-02   3.9364777e-02   4.5448161e-02   4.2521954e-02   3.7741393e-02   4.2329656e-02   4.2242491e-02   3.9586516e-02   2.6176349e-02   3.8045657e-02   4.2403204e-02   4.1425253e-02   3.9679284e-02   4.0049427e-02   4.2206862e-02   4.2184775e-02   4.2479800e-02   4.2333307e-02   1.5458314e-02   3.1756971e-02   3.2830539e-03   2.6903009e-02   2.8812217e-02   2.5760826e-02   2.4011838e-02   1.5031438e-02   2.3499459e-02   1.1043228e-02   4.0518948e-02   1.3307355e-02   1.0534659e-02   1.2669111e-02   1.8178911e-02   1.3173613e-02   1.2878643e-02   4.1695980e-02   4.2596755e-02   8.1878761e-03   1.7033830e-03   2.5059912e-03   2.3804476e-03   8.4715461e-04   1.0269376e-02   5.6625164e-03   8.9175356e-03   2.1500142e-02   6.2171466e-03   1.1335335e-02   4.1387669e-02   1.2320759e-02   7.5699750e-03   3.5307802e-03   7.3707480e-03   3.9137081e-03   3.7635489e-03   3.1294064e-03   6.6374853e-03   1.7526450e-02   4.1832924e-02   3.7164972e-02   3.1514744e-02   4.2162975e-02   4.2211962e-02   2.0071806e-02   3.3218843e-02   4.1809235e-02   3.4379118e-02   3.2343091e-02   4.2168154e-02   5.3188988e-03   4.1974894e-02   4.3065671e-02   3.1487176e-02   2.4080024e-02   3.6400179e-02   3.7299564e-02   4.1890572e-02   3.0424728e-02   4.2055607e-02   4.5566898e-02   4.2307859e-02
   3.9529985e-02   4.1128797e-02   4.2243468e-02   4.1290450e-02   4.0483481e-02   4.0068555e-02   4.2455764e-02   4.2735621e-02   4.2521787e-02   4.2393476e-02   4.2766922e-02   4.2755407e-02   3.8872906e-02   4.1994999e-02   4.2249043e-02   4.1692784e-02   2.7342633e-02   4.3996936e-02   3.7781693e-02   3.1032008e-02   4.0929221e-02   4.1219406e-02   4.3390299e-02   4.2478274e-02   4.2057830e-02   4.2543980e-02   4.3063093e-02   4.2308895e-02   4.2974730e-02   4.2601287e-02   3.8217638e-02   4.1257364e-02   4.0298092e-02   4.2631644e-02   4.4528921e-02   3.8692909e-02   4.1637446e-02   4.1070536e-02   2.4942031e-02   4.2547247e-02   4.2998363e-02   4.2557751e-02   4.1130016e-02   4.2381318e-02   4.2258861e-02   4.2553646e-02   4.2313532e-02   4.2412222e-02   4.2909282e-02   3.9492419e-02   4.1543619e-02   4.7161498e-04   3.2949521e-03   1.1656151e-03   1.5005218e-03   1.0689155e-03   2.6850750e-04   3.1359744e-03   8.7235097e-03   2.3902935e-03   3.8420294e-02   4.0268275e-03   7.0128534e-03   2.2324247e-03   3.6572096e-03   3.9180563e-03   2.1500850e-03   1.5980581e-03   5.0921864e-03   2.7581799e-02   2.6638442e-04   1.8502305e-03   3.1340736e-03   8.9216607e-04   4.2562376e-03   3.6975559e-03   3.7847060e-03   2.5197202e-03   5.2229806e-04   1.2852490e-03   1.5876196e-02   6.3372583e-03   4.1544409e-03   1.7444311e-03   3.4143974e-04   3.1465529e-03   2.9321982e-03   4.6715202e-04   4.0658080e-03   2.6973336e-03   4.1774656e-03   4.9716104e-03   7.4547721e-04   3.2488607e-03   1.2174220e-03   6.7841303e-03   1.5175290e-03   1.0567917e-03   1.6796568e-03   1.5036161e-03   3.3335549e-03   3.8934919e-03   1.2630964e-03   8.2332701e-03   5.3111900e-03   2.7590728e-03   1.1529002e-03   7.0475726e-04   3.3952007e-03   1.2896191e-02   5.8288749e-03   2.8735125e-03   7.5488962e-03   1.7942483e-03   2.0157965e-03   3.3910779e-03   2.0096272e-03   3.4562646e-03   2.9762624e-03   2.2442863e-04   2.3158587e-04   8.9714497e-03   4.2606080e-03   4.0631489e-03   3.8190098e-03   4.9712000e-03   3.4930291e-03   8.0346818e-03   1.3643654e-03   2.1078092e-04   2.4304987e-03   2.1965551e-03   1.1833133e-03   3.6563866e-03   3.0177924e-02   2.6749782e-03   4.8005674e-03   5.6786018e-03   5.7511185e-03   1.6571989e-03   3.7829471e-02   4.0890587e-02   4.0653811e-02   4.1771711e-02   1.3130599e-02   4.1238344e-02   4.0788442e-02   4.0243874e-02   4.2650588e-02   3.9768639e-02   4.2479776e-02   4.2844305e-02   4.2336981e-02   4.2097335e-02   4.2455672e-02   4.1373769e-02
   3.7243840e-02   3.9311942e-02   3.9314138e-02   4.0918001e-02   4.1663409e-02   4.1862165e-02   4.2467418e-02   4.2318032e-02   4.1896483e-02   4.2453178e-02   4.2627242e-02   4.1784023e-02   3.7976975e-02   3.7941074e-02   3.6859695e-02   4.0366489e-02   4.0934833e-02   4.1622007e-02   4.1767769e-02   4.2433731e-02   4.0506703e-02   4.1763569e-02   3.7579351e-02   4.0955147e-02   4.1355831e-02   4.2519188e-02   4.0523536e-02   3.5122398e-02   4.2403319e-02   4.2428835e-02   4.1960879e-02   4.2445166e-02   4.2428498e-02   4.2832256e-02   4.2444696e-02   4.1698383e-02   4.2287916e-02   4.2190547e-02   4.2547338e-02   4.1934105e-02   7.9383845e-03   4.2895222e-02   7.7548465e-03   8.6137428e-03   4.1888135e-02   4.2380459e-02   1.2448339e-02   4.1311924e-02   2.6715818e-02   7.6826490e-03   1.1783022e-02   1.3155634e-04   3.8557455e-03   6.4820368e-04   4.5479853e-03   1.1368235e-02   9.5027383e-03   4.9259299e-03   1.5275653e-02   1.2687779e-02   9.6863659e-04   1.7340592e-03   7.5141646e-04   1.8260686e-03   2.4794729e-03   9.0798108e-03   2.2828031e-03   1.6347028e-03   6.0513390e-03   1.5776034e-03   6.3474118e-04   1.2448610e-04   4.3041502e-03   5.0246594e-04   6.3815748e-03   1.5491410e-03   3.2214964e-04   1.7598978e-03   2.3242283e-03   1.4965937e-03   2.5383718e-03   3.0770699e-03   3.5394720e-03   2.7683607e-03   4.6776542e-03   3.3557327e-03   2.4099380e-04   9.9422872e-04   9.6371278e-04   4.5648304e-04   3.8360865e-03   1.6290971e-03   1.2658218e-03   6.4589024e-04   1.6357783e-03   3.1408283e-04   5.1328636e-03   1.1041274e-03   5.3485562e-03   4.7805255e-03   5.2613005e-03   2.3038826e-03   1.5953435e-04   3.7905306e-03   9.1704501e-03   2.0378630e-03   1.8664939e-03   9.8437967e-03   3.7200321e-03   4.8071900e-03   1.7063457e-03   1.6248145e-03   2.8447770e-04   2.6185661e-04   2.0537503e-03   2.1947370e-03   1.9147402e-04   1.3734383e-03   2.9491738e-03   2.8579886e-03   2.6297850e-04   4.3390201e-03   3.5821384e-04   1.4122416e-03   8.1530909e-03   3.2746739e-03   3.3184656e-03   1.6965689e-03   3.0006366e-03   6.2869710e-03   1.2855713e-03   2.2670868e-03   2.5364841e-03   2.8729529e-03   4.3986471e-03   1.1659426e-02   4.2550626e-02   3.7018552e-02   3.8001806e-02   4.2443398e-02   4.2382130e-02   4.0163106e-02   4.1079387e-02   4.2431940e-02   4.1538448e-02   3.9379203e-02   4.0298185e-02   3.9885907e-02   4.1121160e-02   4.2397107e-02   4.1134582e-02   4.1936266e-02   4.2551741e-02   4.2562798e-02   4.2490801e-02   4.2330547e-02
