# Supplementary material for: Incomplete information about the partner affects the development of collaborative strategies in joint action
Source: PLoS Comput Biol. 2019 Dec 12;15(12):e1006385. doi: 10.1371/journal.pcbi.1006385 (PMC6907753; doi:10.1371/journal.pcbi.1006385)
Supplement: S1 Data — Each file has 5 rows (one per dyad) and 156 columns (one per trial). (ZIP) [file pcbi.1006385.s002.zip › S1_data/deltaLI_VP2_VH.txt]

   1.0500000e-03   1.0500000e-03   1.0500000e-03   1.0500000e-03   1.0500000e-03   1.0500000e-03   1.0500000e-03   1.0500000e-03   1.0500000e-03   1.0500000e-03   1.0500000e-03   1.0500000e-03   1.5951000e-01  -2.6710000e-02   1.0298400e-01   8.8191000e-02   3.1473400e-01   1.0500000e-03   1.0500000e-03   2.7664500e-01   6.3080000e-03   2.2059900e-01   6.2070000e-02   4.0367600e-01   2.7125100e-01   3.1430000e-03   9.0966000e-02   3.1430000e-03   3.4633800e-01   8.6210900e-01   2.9903800e-01   8.5833000e-02  -3.0508000e-02   1.8669200e-01   5.1820500e-01   1.1070500e-01   5.5483600e-01   4.8502000e-02   3.5210000e-03  -1.7862100e-01   4.5318500e-01   1.2861610e+00   1.0389300e-01   3.0013000e-02   2.3052700e-01  -1.4352000e-02   3.5210000e-03   2.4909000e-02   4.4360000e-03   3.5584300e-01   1.1428890e+00  -7.3955000e-02   2.6138100e-01   3.3951000e-02   4.4360000e-03   4.2043800e-01  -2.3235200e-01   5.1652000e-02   2.8306200e-01   3.2746000e-01   9.6723000e-02   4.0631900e-01   6.4257700e-01   6.2553000e-02   4.9150000e-03  -2.7198600e-01   1.1909700e-01   2.0939000e-02   4.9150000e-03   2.8622700e-01  -1.4268400e-01  -3.3424000e-02   4.2145000e-02   7.2206000e-02   3.0649000e-02   1.5213300e-01   4.9720000e-03   3.6677000e-02   8.2665000e-02   1.0775000e-01   3.7576000e-02   9.7970000e-03   4.9720000e-03   3.1293700e-01   4.6510000e-03   4.5075800e-01  -5.7220300e-01   6.3009000e-02   1.3481000e-01  -9.4180000e-02   4.6510000e-03   3.1160000e-01   5.2776300e-01   1.4541900e-01  -8.5033000e-02  -1.0420000e-01   3.0943800e-01  -3.3209200e-01  -6.4770000e-03  -9.6894000e-02   3.9370000e-03   6.0485000e-02  -5.0750000e-03  -3.9158500e-01  -6.7111000e-02   3.9370000e-03  -8.9050000e-02   1.2623200e-01   4.9840000e-03  -9.6586000e-02  -2.0979000e-01   2.9180000e-03  -1.8244900e-01   4.2449000e-02  -7.2563000e-02  -1.1868200e-01  -3.2840000e-02  -3.0472800e-01  -1.2997900e-01   2.9180000e-03   1.9368100e-01  -1.3268400e-01  -2.6665600e-01  -3.0344600e-01  -5.1099000e-02   1.6535300e-01  -2.6146900e-01  -3.5613400e-01   1.9060000e-03   1.2795700e-01   1.9060000e-03  -2.8817000e-02   1.9020000e-03   1.9020000e-03   1.9020000e-03   1.9020000e-03   1.9020000e-03   1.9020000e-03   1.9020000e-03   1.9020000e-03   1.9020000e-03   1.9020000e-03   1.9020000e-03   1.9020000e-03   0.0000000e+00   0.0000000e+00   0.0000000e+00   0.0000000e+00   0.0000000e+00   0.0000000e+00   0.0000000e+00   0.0000000e+00   0.0000000e+00   0.0000000e+00   0.0000000e+00   0.0000000e+00
   4.6000000e-04   4.6000000e-04   4.6000000e-04   4.6000000e-04   4.6000000e-04   4.6000000e-04   4.6000000e-04   4.6000000e-04   4.6000000e-04   4.6000000e-04   4.6000000e-04   4.6000000e-04   4.6000000e-04   1.3473000e-01  -1.7908000e-02   1.5110500e-01   4.6000000e-04   1.3906000e-01   9.1595000e-02   3.3685400e-01   2.2094000e-02   2.9670800e-01   2.4342800e-01   5.3258100e-01   7.8875000e-02   8.7195000e-02   3.7056500e-01   1.3813800e-01   3.2189400e-01   3.1661200e-01  -1.8095000e-02   1.4730000e-03   1.4730000e-03   2.9555400e-01  -2.0937000e-02   3.2165200e-01   1.9660000e-03  -3.0976000e-02   5.0543000e-01   5.3563100e-01   3.4217400e-01   9.3888000e-02   1.3207300e-01   2.0768300e-01   2.9960800e-01   1.9660000e-03   1.8544000e-02   1.5363500e-01   3.8703100e-01   4.9561800e-01   2.0630000e-03   7.5454800e-01   4.6101700e-01   7.7698000e-02   1.5780500e-01   4.4212200e-01   2.9303800e-01   2.3030000e-03   4.5663700e-01   2.3030000e-03   3.3605500e-01   1.9455100e-01   1.9756800e-01   2.7769000e-02   3.0503800e-01   2.4816700e-01   3.1410000e-03   2.4450200e-01   3.1410000e-03   7.7257500e-01   4.0867900e-01   2.5698900e-01   2.1062300e-01   4.5489000e-02   1.2360000e-02   2.2190000e-01   1.5285000e-01   2.7074600e-01   1.8228600e-01   2.4259000e-01   2.7360000e-01   4.1580000e-03   4.1580000e-03   7.7934000e-02   4.4190000e-03   4.4190000e-03   1.9086100e-01   1.6077000e-01   6.4721500e-01  -3.4371000e-02   9.0321000e-02   1.5511600e-01   1.2613900e-01   5.0355000e-02   7.3180000e-03   9.6235000e-02   1.0431800e-01   1.5715700e-01   1.5951900e-01   5.2008200e-01   2.4285200e-01   4.9230000e-03   9.0842000e-02   8.7426000e-02   2.4212200e-01   1.5297300e-01   4.9230000e-03   5.1495400e-01   1.7983600e-01   5.9830000e-03   1.8865900e-01   3.2225000e-01   1.2778000e-01   7.8614000e-02   3.5928300e-01   1.2158200e-01   5.9830000e-03   1.1215600e-01   1.1196700e-01   1.7418000e-02   1.0986300e-01   1.0220000e-03   6.3400000e-03   2.0938700e-01   2.1265900e-01   4.4800000e-02   2.9047400e-01   2.9160400e-01   1.2470900e-01   6.3400000e-03   3.0158800e-01   1.5622800e-01   6.3530000e-03   6.3530000e-03   6.3530000e-03   6.3530000e-03   6.3530000e-03   6.3530000e-03   6.3530000e-03   6.3530000e-03   6.3530000e-03   6.3530000e-03   6.3530000e-03   6.3530000e-03   0.0000000e+00   0.0000000e+00   0.0000000e+00   0.0000000e+00   0.0000000e+00   0.0000000e+00   0.0000000e+00   0.0000000e+00   0.0000000e+00   0.0000000e+00   0.0000000e+00   0.0000000e+00
   1.5760000e-03   1.5760000e-03   1.5760000e-03   1.5760000e-03   1.5760000e-03   1.5760000e-03   1.5760000e-03   1.5760000e-03   1.5760000e-03   1.5760000e-03   1.5760000e-03   1.5760000e-03  -2.2905900e-01   4.3123600e-01   2.8159800e-01   6.9061000e-02   8.0129900e-01   1.5760000e-03   2.8561000e-02   1.1063800e-01  -2.9410000e-03  -1.6658900e-01  -1.7547800e-01   1.5760000e-03   4.0350000e-03  -1.2700000e-04   2.6300100e-01   3.5704000e-02   1.3221530e+00   4.0350000e-03  -4.2109000e-02   4.4897700e-01   9.8112000e-02   4.3857000e-01   4.9734800e-01  -2.4004000e-02   3.6577300e-01   4.2249200e-01   6.3889400e-01   5.0900000e-03   5.3379200e-01   7.3211300e-01   1.1522700e-01   3.5771400e-01   6.3990000e-01   1.2546800e-01   1.4033300e-01   5.0900000e-03   3.9042400e-01   7.7692500e-01   3.2319700e-01   6.8090000e-02   5.5912500e-01   2.8669600e-01  -1.3625300e-01   1.7055000e-01   6.1370000e-03   6.1370000e-03   8.7273000e-02  -2.9267000e-02   6.8660000e-03   1.7944200e-01   7.4190000e-03   6.8660000e-03   2.7601000e-02   2.1614800e-01  -8.7412000e-02   2.1261700e-01   3.9389500e-01   3.5761600e-01   1.5030700e-01   4.5364000e-01  -2.1657600e-01   7.4780000e-02   9.1679000e-01   9.3275000e-01   1.3079320e+00   7.6610000e-03   5.1440900e-01   5.9748900e-01   1.7028000e-02   7.6610000e-03   3.4522900e-01   5.2100800e-01  -2.3342000e-02   3.2704100e-01   1.2663400e+00   2.3573900e-01   5.8704300e-01   1.3171750e+00   1.3540400e+00   5.8894600e-01   8.4860000e-03   8.4860000e-03   1.2417560e+00   9.5283700e-01   1.7821500e-01   4.2715400e-01   5.9998800e-01   4.4886600e-01   3.8500700e-01   9.5720000e-03   5.8827000e-01   9.5720000e-03   4.1188300e-01   2.2934100e-01   2.6931300e-01   2.1472500e-01   1.0965000e-02   4.1991800e-01   2.4407600e-01   2.9083300e-01   1.0969300e-01   4.5195900e-01   1.5234000e-02   6.0353100e-01   4.1789600e-01   2.3664300e-01   2.2880500e-01   1.0965000e-02   1.8149000e-01   1.1661000e-02   9.8888000e-02   6.4775000e-02  -4.2740000e-03   6.4736000e-02   5.3998000e-02   5.9517100e-01   3.2504900e-01   1.1661000e-02   2.1544400e-01   4.9968000e-02   1.1663000e-02   1.1663000e-02   1.1663000e-02   1.1663000e-02   1.1663000e-02   1.1663000e-02   1.1663000e-02   1.1663000e-02   1.1663000e-02   1.1663000e-02   1.1663000e-02   1.1663000e-02   0.0000000e+00   0.0000000e+00   0.0000000e+00   0.0000000e+00   0.0000000e+00   0.0000000e+00   0.0000000e+00   0.0000000e+00   0.0000000e+00   0.0000000e+00   0.0000000e+00   0.0000000e+00
   2.8800000e-04   2.8800000e-04   2.8800000e-04   2.8800000e-04   2.8800000e-04   2.8800000e-04   2.8800000e-04   2.8800000e-04   2.8800000e-04   2.8800000e-04   2.8800000e-04   2.8800000e-04   2.1793200e-01   5.4395200e-01   8.4468100e-01   4.2672100e-01  -1.7844700e-01   8.2249000e-02   2.8800000e-04  -1.8329300e-01   2.8800000e-04  -1.1580000e-03   3.5518200e-01   4.9975000e-02   9.7996000e-02   1.0700000e-03   1.1340700e-01   3.7786700e-01   6.1980400e-01   1.3588600e-01   1.0700000e-03   4.6058000e-01   3.6240600e-01   1.2693600e-01   1.0983800e-01   6.0718300e-01   4.1499500e-01  -4.5336300e-01   1.1604200e-01   9.7400000e-04  -6.9070000e-03   3.5953000e-01   9.0720000e-03   4.3762300e-01   4.0082200e-01   9.7400000e-04  -3.0390000e-02  -5.2985000e-02  -1.3537700e-01   1.4710000e-03   1.1851200e-01   1.3602000e-02   1.9529600e-01   1.4710000e-03   3.4721700e-01   1.2130600e-01   3.8367700e-01   1.0781400e-01   2.1713900e-01   1.9875900e-01   2.1550000e-03   6.2500600e-01   2.1350900e-01   2.7316700e-01  -4.5914000e-02   2.1550000e-03   6.0627400e-01   9.2478600e-01   7.8689200e-01   2.7317000e-01   2.3838500e-01   3.7800300e-01   1.1866400e-01   2.4737900e-01   1.8305400e-01   8.4992400e-01   3.3420000e-03   4.8403000e-01   7.9303500e-01   1.8714200e-01   2.9843800e-01   3.3420000e-03   5.1482100e-01   4.5193700e-01   4.7050000e-03   3.0678900e-01   2.2460500e-01  -2.1355000e-02   9.3555200e-01   4.7050000e-03   7.5866800e-01   9.5065300e-01   2.7872000e-01   7.7116000e-02   7.0139100e-01   2.6752400e-01   5.7160000e-03   5.1607100e-01   2.9289200e-01   3.5286000e-01   4.7842900e-01   6.8318400e-01   6.8791300e-01   1.3504000e-02   7.4644000e-02   2.1720000e-01   1.1633200e-01   5.7160000e-03   6.2547700e-01   2.5723100e-01   6.6920000e-03   4.5270300e-01  -8.7700000e-04   6.6920000e-03   4.1019200e-01   2.1138700e-01   1.2698790e+00   1.3182950e+00   1.5918000e-01   7.0855700e-01   2.4618200e-01   7.7430000e-03   2.0577200e-01   1.5002800e-01   4.7084700e-01   2.2940800e-01   7.7430000e-03   3.1714300e-01   4.4186000e-01   1.0523300e-01   3.3385700e-01   4.4225000e-02   7.7570000e-03   7.7570000e-03   7.7570000e-03   7.7570000e-03   7.7570000e-03   7.7570000e-03   7.7570000e-03   7.7570000e-03   7.7570000e-03   7.7570000e-03   7.7570000e-03   7.7570000e-03   0.0000000e+00   0.0000000e+00   0.0000000e+00   0.0000000e+00   0.0000000e+00   0.0000000e+00   0.0000000e+00   0.0000000e+00   0.0000000e+00   0.0000000e+00   0.0000000e+00   0.0000000e+00
   1.6580000e-03   1.6580000e-03   1.6580000e-03   1.6580000e-03   1.6580000e-03   1.6580000e-03   1.6580000e-03   1.6580000e-03   1.6580000e-03   1.6580000e-03   1.6580000e-03   1.6580000e-03  -1.6932900e-01   9.7008100e-01   1.6580000e-03   2.4590200e-01   2.7369700e-01   2.2880100e-01   8.6919900e-01   4.3460000e-01   1.6580000e-03   9.5444500e-01   6.4842900e-01   4.2555700e-01   7.0441500e-01   2.5456600e-01   4.6620000e-03   3.0593000e-02   4.6620000e-03   8.6662000e-02  -1.4000000e-05   1.6563530e+00   1.0378930e+00   2.6278500e-01   6.0400000e-02   2.4734400e-01   1.1927200e-01   5.7570000e-03   3.2945400e-01   8.6475900e-01   3.6685800e-01   6.7667400e-01   2.3020600e-01  -6.1090000e-02   3.6569900e-01   5.7570000e-03   5.0939200e-01   1.5416000e-02   6.8430000e-03   2.1802000e-01   7.2397000e-01   1.0707200e-01   1.4828400e-01   1.1408400e-01  -1.6823100e-01   7.0660000e-02  -9.0425000e-02   1.0709960e+00   6.8430000e-03   3.6878400e-01   5.7112000e-02   2.0069200e-01   8.5900000e-02   7.7150000e-03   9.7199000e-02   1.0982300e-01   1.4213600e-01   1.9835000e-02   8.5224000e-02   1.4155200e-01   7.7150000e-03  -2.3771000e-02   7.9620000e-02   1.1546000e-02   1.1588000e-01   1.4555200e-01   5.8059000e-02   8.5040000e-03   8.5040000e-03   4.5752000e-02   4.0242000e-02   1.2522000e-02   1.0631800e-01   2.7248600e-01  -1.3294400e-01   6.1118700e-01   1.7269200e-01   6.4429000e-02   1.3285200e-01   2.1227500e-01   2.3197500e-01   3.7834000e-01   1.3413000e-01  -3.4500000e-04   9.2280000e-03   9.2280000e-03   6.0037000e-02   7.8628000e-02   9.6735000e-02  -5.7270000e-03  -4.5386000e-02   1.0070000e-02   3.6715200e-01   1.0070000e-02   1.6695300e-01   2.4782100e-01   7.7393000e-02   2.4439400e-01  -1.8195000e-02   1.5140400e-01   1.1297000e-02   1.6131500e-01   1.9937400e-01   1.5236400e-01   1.0997100e-01   1.1297000e-02   2.8571600e-01   4.2645800e-01   2.6440000e-01   1.0331640e+00   1.7185100e-01   1.1460500e-01   3.3570000e-03   2.5781600e-01   1.6424200e-01   4.9900200e-01   1.2542000e-02   1.2542000e-02   1.2232400e-01   4.1000200e-01   1.2704000e-01   1.4039600e-01   1.2550000e-02   1.2550000e-02   1.2550000e-02   1.2550000e-02   1.2550000e-02   1.2550000e-02   1.2550000e-02   1.2550000e-02   1.2550000e-02   1.2550000e-02   1.2550000e-02   1.2550000e-02   0.0000000e+00   0.0000000e+00   0.0000000e+00   0.0000000e+00   0.0000000e+00   0.0000000e+00   0.0000000e+00   0.0000000e+00   0.0000000e+00   0.0000000e+00   0.0000000e+00   0.0000000e+00
