# Supplementary material for: Incomplete information about the partner affects the development of collaborative strategies in joint action
Source: PLoS Comput Biol. 2019 Dec 12;15(12):e1006385. doi: 10.1371/journal.pcbi.1006385 (PMC6907753; doi:10.1371/journal.pcbi.1006385)
Supplement: S1 Data — Each file has 5 rows (one per dyad) and 156 columns (one per trial). (ZIP) [file pcbi.1006385.s002.zip › S1_data/md21_H.txt]

   3.8403448e-02   3.7174257e-02   4.3428409e-02   3.8371076e-02   2.9644086e-02   4.0178746e-02   4.1404502e-02   3.8123395e-02   4.2062884e-02   3.8949364e-02   3.3883271e-02   3.5663844e-02   4.1890668e-02   2.2165900e-02   2.7192946e-02   1.8602596e-02   2.8943336e-02   1.9112345e-02   2.5572347e-02   1.6316026e-02   2.5927479e-02   2.9533518e-02   4.2426407e-02   3.2426205e-02   3.4570018e-02   3.2465037e-02   2.3214784e-02   1.9463157e-02   3.5220376e-02   2.3670076e-02   2.5001244e-02   2.9676505e-02   1.9888031e-02   1.9300541e-02   3.7326766e-02   1.7536152e-02   3.1206217e-02   2.4693277e-02   2.3643677e-02   2.0380087e-02   2.2243928e-02   2.2434912e-02   3.3487135e-02   3.1110823e-02   1.3926411e-02   1.6333304e-02   1.5619023e-02   3.5867727e-02   3.7943163e-02   3.7411860e-02   2.9004356e-02   2.3097186e-02   2.3247116e-02   3.6113273e-02   2.7583075e-02   1.7118902e-02   3.0659597e-02   1.8626578e-02   2.1965315e-02   1.6577772e-02   2.7303110e-02   1.8775189e-02   2.1518965e-02   1.8692138e-02   2.2866267e-02   1.8452999e-02   2.4235084e-02   2.1460339e-02   1.5736853e-02   2.1921428e-02   2.5073147e-02   2.3390783e-02   3.6210784e-02   2.6416033e-02   2.7547546e-04   2.5614761e-02   3.6869118e-02   1.4714145e-02   1.0854419e-02   2.2886450e-02   2.2358843e-02   3.2087317e-02   2.8480658e-02   2.5116988e-02   3.0057057e-02   2.8066644e-02   1.8958797e-02   2.0272343e-02   3.2651564e-02   4.0966636e-02   2.7764297e-02   3.2689369e-02   2.9755063e-02   2.7219423e-02   2.7199808e-02   3.6722834e-02   3.6474116e-02   2.8425383e-02   1.5885117e-02   2.4440210e-02   3.9227895e-02   1.6057053e-02   1.1456367e-02   2.7520149e-02   2.4303712e-02   3.5340288e-02   3.3284957e-02   3.7706370e-02   3.7008035e-02   4.1326693e-02   2.5980373e-02   4.3258586e-02   1.1965587e-02   9.5079132e-03   9.1016162e-03   1.3963480e-02   2.0665731e-02   4.1849541e-02   1.9787861e-02   2.7593342e-02   3.9444959e-02   1.1100037e-02   2.4183487e-02   8.1133683e-03   1.5400247e-02   1.4899775e-02   2.3070533e-02   2.1622026e-02   1.3415730e-02   2.3305892e-02   1.8770569e-02   2.5292159e-02   3.2423849e-02   3.5615377e-02   4.1357415e-02   4.0366913e-02   3.6418270e-02   3.2076594e-02   3.9915410e-02   3.8577489e-02   3.3189756e-02   4.1615670e-02   3.4802248e-02   3.5667162e-02   3.8944247e-02   3.2409865e-02   3.6079175e-02   4.1438261e-02   2.9498564e-02   3.4854516e-02   3.0957580e-02   2.6423103e-02   2.9335872e-02   2.9805608e-02   2.3435053e-02   3.8633542e-02
   4.0654572e-02   4.7030388e-02   2.3257611e-02   4.3169150e-02   3.8955248e-02   3.3174493e-02   3.8203918e-02   4.2087614e-02   3.6139285e-02   4.2361756e-02   3.5737461e-02   4.1696769e-02   3.9662062e-02   4.2667486e-02   3.9834790e-02   4.2923062e-02   3.9783483e-02   4.1514715e-02   3.3258717e-02   4.2448512e-02   4.1714241e-02   4.6167010e-02   4.1377472e-02   4.0333272e-02   4.2225188e-02   3.7416085e-02   4.0685308e-02   3.8465077e-02   4.0036421e-02   4.4347021e-02   4.2524751e-02   3.9103346e-02   4.2657996e-02   3.8767881e-02   4.1649346e-02   4.2095268e-02   4.2141860e-02   4.2518960e-02   4.2698220e-02   4.2919518e-02   3.6452851e-02   4.2285343e-02   3.9582682e-02   4.2309327e-02   4.1464694e-02   3.9191077e-02   4.2105085e-02   4.6198474e-02   4.2853915e-02   3.7284759e-02   4.1488818e-02   4.2406540e-02   4.0789797e-02   4.1969812e-02   4.2474325e-02   4.1622757e-02   4.1674081e-02   4.0723335e-02   3.9087252e-02   4.1541811e-02   4.1261829e-02   3.8197262e-02   2.9550789e-02   4.2059192e-02   4.1742754e-02   4.0213052e-02   3.3093752e-02   4.1546360e-02   4.1002087e-02   4.1180299e-02   4.1756662e-02   4.2375730e-02   4.2637902e-02   4.6677872e-02   4.0022707e-02   4.1498174e-02   4.2595088e-02   4.2215208e-02   4.2319960e-02   3.9353909e-02   4.1411167e-02   4.1989589e-02   4.2121388e-02   4.2357083e-02   4.3172615e-02   4.3607982e-02   4.2101116e-02   4.2894137e-02   4.1245791e-02   3.7578718e-02   4.2252137e-02   3.9729934e-02   4.1463494e-02   2.1466113e-02   4.1459358e-02   4.0668815e-02   4.2322411e-02   1.5599000e-02   4.4702161e-02   3.2980252e-02   4.0853622e-02   4.0389958e-02   4.2391022e-02   3.2627070e-02   4.0697313e-02   4.2129271e-02   3.7497388e-02   4.2770328e-02   4.2736074e-02   4.2672983e-02   4.2443764e-02   4.0010855e-02   3.8426710e-02   4.1730426e-02   3.1612847e-02   3.8257282e-02   3.2154147e-02   3.2186050e-02   3.4919297e-02   3.0771413e-02   4.1096859e-02   4.1183056e-02   3.9157027e-02   8.4057519e-03   2.7084503e-02   2.5018808e-02   3.0556888e-02   2.6934208e-02   3.6167733e-02   2.6093518e-02   3.1192510e-02   3.4408009e-02   3.6786217e-02   4.1517618e-02   2.8792757e-02   4.3321021e-02   4.3279663e-02   4.2173743e-02   4.2502178e-02   4.2627998e-02   4.2468893e-02   4.0823137e-02   3.7119561e-02   4.2649919e-02   4.1448793e-02   4.0229139e-02   4.0871348e-02   4.1540746e-02   4.0468496e-02   3.8697874e-02   4.2571320e-02   3.7268989e-02   4.2534914e-02   4.1737798e-02   4.1060507e-02   4.0531161e-02
   4.4109908e-02   4.3549940e-02   4.3126398e-02   4.4530538e-02   4.8831956e-02   4.2218364e-02   4.0947570e-02   4.1907963e-02   4.2262954e-02   2.5690517e-02   3.9873249e-02   4.0707582e-02   4.0767432e-02   2.8711593e-02   4.3041126e-02   2.6454200e-02   1.7958606e-02   4.4341329e-02   3.2128693e-02   4.6243322e-02   3.9806627e-02   3.3494807e-02   3.8552626e-02   3.7062083e-02   3.8374521e-02   4.0083370e-02   4.2241756e-02   4.1947761e-02   4.3109237e-02   4.3361758e-02   4.4697331e-02   3.9448027e-02   4.3197073e-02   4.2571695e-02   4.1620171e-02   4.1807170e-02   4.2561250e-02   4.3153189e-02   4.2413218e-02   4.2449355e-02   4.2385215e-02   4.2557879e-02   4.2770992e-02   4.2672163e-02   4.1555524e-02   3.4310117e-02   4.1250022e-02   4.2626586e-02   4.2384769e-02   4.3091989e-02   4.2608148e-02   4.2816894e-02   4.2612159e-02   4.3527331e-02   4.2014571e-02   4.2599242e-02   3.9462572e-02   4.2295343e-02   4.0500927e-02   3.9166615e-02   4.2804925e-02   4.2658691e-02   4.4267456e-02   4.1734160e-02   4.2237468e-02   4.2567995e-02   3.9633927e-02   4.2223462e-02   4.1822924e-02   4.2421420e-02   4.1643313e-02   4.2734676e-02   4.4036431e-02   4.3528027e-02   4.2599950e-02   4.2888789e-02   4.0866091e-02   4.2373559e-02   3.9275130e-02   4.1597417e-02   4.0739803e-02   4.2238636e-02   4.2547897e-02   4.2991828e-02   4.3311016e-02   4.2416364e-02   4.2463619e-02   4.2825867e-02   4.1443094e-02   2.2690061e-02   3.4795056e-02   4.1092802e-02   4.3863098e-02   4.0020800e-02   3.7534387e-02   4.2086165e-02   4.2381633e-02   4.2318231e-02   4.2358284e-02   4.2356673e-02   2.4491047e-02   3.4412400e-02   3.9313586e-02   4.0562242e-02   3.8297717e-02   3.1303338e-02   4.1826731e-02   1.1006296e-02   4.3118965e-02   4.2124333e-02   4.0504116e-02   4.2343927e-02   4.3012274e-02   3.7970948e-02   4.1958465e-02   4.0615960e-02   4.0401359e-02   4.2388850e-02   4.0838805e-02   4.2206197e-02   4.2208400e-02   4.2412618e-02   4.1924225e-02   4.2310691e-02   4.2790056e-02   4.1695050e-02   3.6606430e-02   4.1395906e-02   4.2096985e-02   3.6260327e-02   4.2198784e-02   4.2038415e-02   4.2629785e-02   4.3511044e-02   4.2367052e-02   4.2126271e-02   4.2352996e-02   4.2374742e-02   3.9005633e-02   4.1519756e-02   4.2351767e-02   4.2336235e-02   4.0759965e-02   4.2596043e-02   4.4681230e-02   4.2471929e-02   4.2378107e-02   4.2347900e-02   4.2376000e-02   3.8969563e-02   4.2278539e-02   4.2345602e-02   4.1796566e-02   4.1850368e-02   4.2206609e-02   3.6844850e-02
   3.8518888e-02   3.9690099e-02   4.3151868e-02   3.8982976e-02   4.6043296e-02   3.3927739e-02   4.1265129e-02   3.8631938e-02   4.1506716e-02   4.2210715e-02   3.0087514e-02   4.1906436e-02   4.2443376e-02   3.9183372e-02   4.2392301e-02   4.2492077e-02   2.8752216e-02   4.3259814e-02   4.2237766e-02   4.3535224e-02   4.2525552e-02   4.2451509e-02   4.2948390e-02   4.0164593e-02   4.2474399e-02   4.2405022e-02   4.0787424e-02   4.0644890e-02   2.6549705e-02   3.0040738e-02   3.7178391e-02   4.1110134e-02   3.1914605e-02   4.2808450e-02   4.2573361e-02   4.1740274e-02   4.2300076e-02   4.2406596e-02   4.2574096e-02   4.1188319e-02   3.3682040e-02   4.3901880e-02   4.2211151e-02   3.5474543e-02   4.0058280e-02   4.2449611e-02   4.2563819e-02   4.2441986e-02   4.0014634e-02   4.0830870e-02   4.3166922e-02   4.2825933e-02   4.2315111e-02   4.3492616e-02   3.5385705e-02   3.7886770e-02   4.2645763e-02   2.6639511e-02   3.2875024e-02   3.8452587e-02   4.2429091e-02   3.4801045e-02   4.3681479e-02   3.1603786e-02   3.4690587e-02   3.3643601e-02   4.2519403e-02   3.8606285e-02   3.7291247e-02   3.8948636e-02   1.9362704e-02   2.7092717e-02   3.7985692e-02   3.8375724e-02   2.5563646e-02   4.2956048e-02   3.5066474e-02   3.5605203e-02   4.0332860e-02   3.3573446e-02   2.8794442e-02   3.6188775e-02   3.5093930e-02   3.0980840e-02   3.9329394e-02   3.3015559e-02   3.2426287e-02   4.2396330e-02   2.8657391e-02   3.5274749e-02   3.0291384e-02   4.1085306e-02   3.8053130e-02   4.2749563e-02   4.2704818e-02   3.7128266e-02   2.2656042e-02   2.8402533e-02   4.2224523e-02   4.2579981e-02   3.1704550e-02   3.4609023e-02   4.2334338e-02   4.0943492e-02   4.2765255e-02   3.1177254e-02   3.8697431e-02   4.4074605e-02   4.2409810e-02   4.2598120e-02   3.6252667e-02   3.8083538e-02   4.2290141e-02   1.3253241e-02   3.0106826e-02   2.7626831e-02   4.2598136e-02   4.0587222e-02   4.2086547e-02   3.8970770e-02   4.0925025e-02   3.3751956e-02   3.7533615e-02   1.9500903e-02   2.0707590e-02   3.4130384e-02   3.9175587e-02   3.1738767e-02   3.8518104e-02   3.3267987e-02   3.4083711e-02   3.4602231e-02   3.5804453e-02   4.2352862e-02   4.0111790e-02   4.0746107e-02   3.6981785e-02   4.1859025e-02   4.2001886e-02   3.9411558e-02   4.0566972e-02   4.0905980e-02   4.1182402e-02   3.6003310e-02   4.2426720e-02   4.1156575e-02   4.2326916e-02   3.8235966e-02   4.1763350e-02   3.8866222e-02   4.1175880e-02   3.5359963e-02   4.1583785e-02   3.2997428e-02   3.6846738e-02   3.2438701e-02
   4.1608483e-02   3.7007981e-02   4.3065813e-02   4.2796271e-02   4.2064341e-02   3.9931410e-02   2.8292065e-02   4.2195672e-02   4.3227545e-02   4.2033120e-02   4.2802140e-02   4.2411992e-02   5.3421814e-02   4.2533546e-02   4.3805850e-02   4.2808343e-02   3.9403738e-02   4.2343268e-02   3.6087954e-02   4.3525730e-02   4.2233650e-02   4.2363811e-02   4.2595728e-02   3.9159199e-02   4.4701199e-02   3.1520634e-02   4.1464890e-02   4.2881777e-02   4.4826760e-02   4.2384239e-02   4.3421171e-02   4.4777848e-02   1.3765996e-02   3.5754112e-02   3.7443173e-02   4.2609139e-02   2.0392013e-02   3.3089938e-02   4.2463421e-02   3.6727386e-02   4.2064936e-02   4.1974391e-02   4.2792509e-02   2.8833578e-02   4.3681356e-02   3.9894854e-02   4.0545882e-02   4.1411365e-02   4.2890238e-02   4.3146934e-02   3.8343976e-02   3.8418002e-02   4.0530748e-02   4.2290813e-02   3.3593789e-02   3.0679040e-02   3.2724918e-02   2.8227326e-02   3.9566349e-02   3.3899213e-02   3.5531561e-02   3.5833392e-02   3.0879414e-02   4.2764407e-02   2.7209967e-02   2.4353852e-02   2.7738325e-02   4.1550671e-02   2.7877299e-02   2.7731040e-02   3.2254333e-02   2.6774803e-02   3.9389230e-02   3.2438593e-02   3.5398815e-02   4.2101349e-02   3.3314694e-02   3.0909817e-02   3.6742189e-02   2.7411901e-02   3.7719678e-02   3.6775078e-02   3.6790989e-02   3.0516244e-02   3.8191274e-02   8.5424941e-03   1.3030493e-02   2.1375441e-02   1.1311311e-02   1.0138541e-02   8.8696990e-03   1.5753090e-02   1.1036275e-02   1.4813381e-02   1.5223335e-02   2.6188266e-02   2.5506577e-02   1.3678660e-02   1.8330246e-02   6.7427084e-03   1.5670272e-02   8.3827402e-03   2.6519934e-02   3.2153650e-02   2.1805137e-02   4.2454906e-02   2.7106883e-02   3.8356855e-02   1.9422397e-02   1.0133178e-02   2.0782534e-02   1.5642481e-02   5.5002859e-03   2.3123750e-02   9.8688708e-03   1.0601768e-02   1.9260970e-02   1.0406009e-02   9.4739595e-03   1.3536214e-02   2.0827069e-02   1.0903424e-02   8.0738660e-03   1.4545753e-02   1.4433365e-02   2.0381914e-02   1.9305301e-02   1.4236071e-02   1.4957581e-02   1.2671835e-02   1.8521413e-02   2.0063957e-02   7.5134901e-03   2.3245276e-02   2.5458115e-02   4.2075846e-02   4.2488111e-02   1.8993679e-02   2.2550800e-02   3.6185434e-02   4.1652295e-02   3.3207143e-02   3.4268445e-02   4.1335999e-02   4.1951107e-02   4.2668952e-02   4.1604111e-02   2.7916664e-02   3.7468099e-02   4.2754708e-02   4.2012422e-02   2.5734062e-02   3.2239783e-02   4.2339758e-02   3.3497198e-02   3.2345413e-02
