# Supplementary material for: Incomplete information about the partner affects the development of collaborative strategies in joint action
Source: PLoS Comput Biol. 2019 Dec 12;15(12):e1006385. doi: 10.1371/journal.pcbi.1006385 (PMC6907753; doi:10.1371/journal.pcbi.1006385)
Supplement: S1 Data — Each file has 5 rows (one per dyad) and 156 columns (one per trial). (ZIP) [file pcbi.1006385.s002.zip › S1_data/deltaLI_VP1_pV.txt]

   0.0000000e+00   0.0000000e+00  -1.0750000e-03  -1.0750000e-03   0.0000000e+00   0.0000000e+00  -1.0750000e-03   0.0000000e+00   0.0000000e+00   0.0000000e+00   0.0000000e+00   0.0000000e+00  -6.6300000e-03  -4.6356000e-02  -4.6083000e-02   0.0000000e+00   0.0000000e+00   0.0000000e+00  -1.7526000e-02   2.1237800e-01   0.0000000e+00   0.0000000e+00   0.0000000e+00   0.0000000e+00   0.0000000e+00   0.0000000e+00   0.0000000e+00   0.0000000e+00   0.0000000e+00   6.4156000e-02   0.0000000e+00   0.0000000e+00   0.0000000e+00   0.0000000e+00   0.0000000e+00  -8.1389000e-02   0.0000000e+00   1.2731000e-02   9.1624000e-02   1.5590700e-01  -2.9650000e-03  -2.9650000e-03   1.4311000e-02  -1.7512000e-02  -3.3073000e-02  -2.6170000e-02  -3.1548000e-02  -1.5263400e-01   4.0800800e-01  -9.6530000e-03   6.3968000e-02   5.5240000e-03  -8.4226000e-02  -9.5200000e-04  -2.6440000e-03   8.2260000e-03  -9.7960000e-03  -5.1255000e-02  -2.6440000e-03  -2.9027000e-02   1.5542000e-02   1.0960000e-03  -3.5136000e-02   1.3894000e-02  -2.4558000e-02  -3.0890000e-03  -4.2711000e-02  -7.0991000e-02  -3.0890000e-03  -3.9847000e-02  -8.3075000e-02  -1.2106400e-01  -2.5543000e-02  -3.6660000e-03  -9.6516000e-02  -8.0141000e-02   4.8610000e-03  -3.6660000e-03  -6.8038000e-02  -6.4923000e-02  -3.5702000e-02  -9.8481000e-02  -9.4523000e-02  -8.5040000e-03  -3.4921000e-02  -3.9280000e-03  -2.2026000e-02  -3.9280000e-03   1.8443000e-02  -4.3351000e-02   6.8220000e-03  -7.4700000e-04   6.9343000e-02  -6.8153000e-02   5.3185000e-02   3.2621000e-02   2.0997000e-02  -5.4007000e-02  -1.5447000e-02   6.0792000e-02  -2.6639000e-02  -9.2770000e-03  -6.7343000e-02  -4.1980000e-03  -4.1946000e-02   1.4371600e-01   1.6566100e-01  -4.1980000e-03  -2.6463000e-02  -2.0400000e-02  -4.4950000e-03  -4.4950000e-03   6.8865000e-02   3.9309000e-02   5.9544000e-02   2.9230000e-03   5.5117000e-02   4.1559000e-02   3.5194000e-02   6.1793000e-02  -4.7240000e-03   1.2729600e-01  -3.9685000e-02  -4.7240000e-03  -1.9545000e-02   6.1120000e-03  -4.7911000e-02   9.1246000e-02  -6.5880000e-03  -1.4970000e-03  -1.2848000e-02   1.1695000e-02  -4.7210000e-03  -4.7210000e-03  -4.7210000e-03  -4.7210000e-03   0.0000000e+00   0.0000000e+00   0.0000000e+00   0.0000000e+00   0.0000000e+00   0.0000000e+00   0.0000000e+00   0.0000000e+00   0.0000000e+00   0.0000000e+00   0.0000000e+00   0.0000000e+00   0.0000000e+00   0.0000000e+00   0.0000000e+00   0.0000000e+00   0.0000000e+00   0.0000000e+00   0.0000000e+00   0.0000000e+00
  -6.1800000e-04   0.0000000e+00   0.0000000e+00   0.0000000e+00   0.0000000e+00   0.0000000e+00   0.0000000e+00   0.0000000e+00   0.0000000e+00   0.0000000e+00   0.0000000e+00   0.0000000e+00   0.0000000e+00   0.0000000e+00   0.0000000e+00   0.0000000e+00   0.0000000e+00   0.0000000e+00   0.0000000e+00  -3.8460000e-03   8.9498000e-02   0.0000000e+00   0.0000000e+00   0.0000000e+00   1.7956000e-02   0.0000000e+00   8.5264000e-02  -2.2152000e-02  -1.5760000e-03   3.5901000e-02   0.0000000e+00   0.0000000e+00   0.0000000e+00   1.3479000e-02   0.0000000e+00   1.0727700e-01   3.8390000e-02  -7.4890000e-03   5.8760000e-03   0.0000000e+00  -2.3110000e-03   0.0000000e+00  -3.1013000e-02   2.4163000e-02   3.4893000e-02   4.5200000e-04  -4.1739000e-02  -3.6553000e-02  -3.0260000e-03  -7.8000000e-05   1.0920800e-01   1.5195000e-02   1.7825000e-02   3.6541000e-02  -2.5440000e-03   1.3316000e-02  -2.2232000e-02  -1.5015000e-02  -2.5440000e-03  -4.4393000e-02   1.4055100e-01   4.5050000e-02   1.0858000e-02  -2.3320000e-02  -4.8515000e-02  -2.8010000e-03  -2.2576000e-02  -1.7336000e-02  -2.8010000e-03   3.4913000e-02  -3.4616000e-02  -5.2431000e-02   5.9728000e-02  -3.1520000e-03  -3.9570000e-03  -2.8255000e-02  -1.9711000e-02  -3.1520000e-03  -6.8198000e-02   2.4229000e-02   1.1762000e-02   4.0438000e-02  -9.3918000e-02  -1.6480000e-02  -4.6771000e-02  -3.3420000e-03   6.1500000e-04  -3.3420000e-03   9.0180000e-03  -1.8253000e-02  -5.4418000e-02   9.8624000e-02  -2.8904000e-02  -2.2186700e-01   2.0040000e-02   9.9700000e-04   7.8766000e-02   2.6503000e-02   1.4451000e-02  -1.6329000e-02  -3.9156000e-02  -4.3774000e-02   7.5862000e-02  -3.3410000e-03  -6.5485000e-02  -2.2639000e-02  -1.2569000e-02  -3.3410000e-03  -1.7288000e-02  -1.8217000e-02  -3.5360000e-03  -3.5360000e-03   1.0656000e-02  -3.9020000e-03  -2.1423000e-02  -2.6970000e-02  -4.2084000e-02   3.0010000e-03  -3.7848000e-02  -3.4596000e-02  -3.7150000e-03   3.3000000e-02  -1.9168000e-02  -3.7150000e-03   1.9977000e-02  -6.9257000e-02  -4.6193000e-02   5.5930000e-03  -1.5168000e-02  -3.3567000e-02  -2.6647000e-02   1.2039000e-02  -3.7170000e-03  -3.7170000e-03  -3.7170000e-03  -3.7170000e-03  -3.7170000e-03  -3.7170000e-03  -3.7170000e-03  -3.7170000e-03  -3.7170000e-03  -3.7170000e-03  -3.7170000e-03  -3.7170000e-03   0.0000000e+00   0.0000000e+00   0.0000000e+00   0.0000000e+00   0.0000000e+00   0.0000000e+00   0.0000000e+00   0.0000000e+00   0.0000000e+00   0.0000000e+00   0.0000000e+00   0.0000000e+00
  -1.8000000e-03  -1.8000000e-03   0.0000000e+00   0.0000000e+00  -1.8000000e-03   0.0000000e+00   0.0000000e+00   0.0000000e+00  -1.8000000e-03   0.0000000e+00   0.0000000e+00   0.0000000e+00   0.0000000e+00  -1.4939300e-01   1.0092200e-01  -2.9859600e-01   1.2811000e-01   0.0000000e+00  -2.9059700e-01  -1.1397700e-01  -7.7547000e-02  -1.9065800e-01   0.0000000e+00  -1.8000000e-03   1.0070200e-01  -1.9818500e-01  -3.4305000e-01  -4.0775800e-01  -4.8720000e-03  -7.5703000e-02  -1.8053900e-01  -3.8907500e-01  -2.6818800e-01   4.0487000e-02  -4.8720000e-03   2.8383000e-01   3.0984500e-01  -2.8533200e-01  -1.8151200e-01  -2.1880400e-01  -6.1810000e-03   0.0000000e+00  -2.5813200e-01  -4.3992600e-01   7.5732000e-02  -2.9429800e-01  -1.3112000e-01   4.1460000e-03   3.1238600e-01   6.8316000e-02   0.0000000e+00   1.6267800e-01  -3.0002800e-01  -2.0018400e-01   0.0000000e+00   0.0000000e+00   0.0000000e+00  -3.1708000e-02   0.0000000e+00   1.7438900e-01   1.1690200e-01   7.1432000e-02  -6.1231000e-02   0.0000000e+00   2.3650000e-03   0.0000000e+00   2.5496400e-01   0.0000000e+00  -9.1990000e-03   0.0000000e+00   0.0000000e+00   0.0000000e+00   1.4961100e-01   0.0000000e+00   0.0000000e+00   1.6289200e-01   1.6704500e-01   0.0000000e+00   0.0000000e+00   1.7951300e-01   0.0000000e+00   0.0000000e+00   0.0000000e+00  -2.0219000e-02   2.5135600e-01   0.0000000e+00   1.8694700e-01   0.0000000e+00   1.2960500e-01   0.0000000e+00   0.0000000e+00   0.0000000e+00   0.0000000e+00   1.8864600e-01   8.0982300e-01   3.9218200e-01  -8.2800000e-02   1.5351400e-01   1.5002200e-01   1.2521900e-01  -1.1339300e-01  -3.7551000e-02   1.8118300e-01   0.0000000e+00   1.0152900e-01   2.4303600e-01   1.4285000e-02  -1.0772000e-02   1.4975100e-01   1.6641900e-01   0.0000000e+00   0.0000000e+00   2.7068400e-01   1.9358300e-01   2.2326400e-01   5.4100000e-03   3.3161700e-01   1.3525400e-01   3.4163100e-01   2.4000700e-01  -9.8490000e-03   1.1259700e-01   3.4902000e-02  -9.8490000e-03   5.6067000e-02   1.9955000e-02   1.7277900e-01   7.8890000e-03   4.7117000e-02   1.5869000e-02   2.4424000e-02   4.1440000e-02  -9.8450000e-03   0.0000000e+00   0.0000000e+00  -9.8450000e-03   0.0000000e+00   0.0000000e+00  -9.8450000e-03   0.0000000e+00   0.0000000e+00  -9.8450000e-03  -9.8450000e-03   0.0000000e+00   0.0000000e+00   0.0000000e+00   0.0000000e+00   0.0000000e+00   0.0000000e+00   0.0000000e+00   0.0000000e+00   0.0000000e+00   0.0000000e+00   0.0000000e+00   0.0000000e+00   0.0000000e+00
  -4.6500000e-04   0.0000000e+00  -4.6500000e-04   0.0000000e+00   0.0000000e+00   0.0000000e+00   0.0000000e+00   0.0000000e+00   0.0000000e+00   0.0000000e+00   0.0000000e+00   0.0000000e+00   7.6477000e-02   0.0000000e+00   0.0000000e+00   2.6524000e-02   1.1212400e+00   0.0000000e+00   4.3206200e-01   0.0000000e+00   1.5012000e-01   0.0000000e+00   0.0000000e+00   0.0000000e+00   0.0000000e+00   0.0000000e+00   0.0000000e+00   0.0000000e+00   0.0000000e+00   0.0000000e+00   6.5484000e-02   0.0000000e+00   7.9027200e-01   0.0000000e+00   0.0000000e+00   9.3394000e-02   0.0000000e+00   0.0000000e+00   3.7031400e-01   0.0000000e+00   0.0000000e+00   0.0000000e+00   0.0000000e+00   0.0000000e+00   0.0000000e+00   0.0000000e+00   0.0000000e+00   0.0000000e+00   0.0000000e+00   3.3509400e-01   0.0000000e+00  -1.5759100e-01  -1.2119400e-01  -2.3935000e-02  -8.4000000e-05   3.8352000e-02  -9.3624000e-02  -1.1126600e-01  -8.4000000e-05   8.6791000e-02   1.5172300e-01   3.8064900e-01  -1.2893400e-01  -7.8373000e-02  -1.0326800e-01   1.8800000e-04   4.4818000e-02  -8.6785000e-02   1.8800000e-04   2.6632700e-01   1.1694000e-01   1.3540000e-02  -1.2119000e-02   1.2190000e-03   7.4127000e-02   4.0694000e-02  -2.4055000e-02   1.2190000e-03   5.4540000e-03   3.9899000e-02   2.0143400e-01   6.2646400e-01   4.9126600e-01  -7.4619000e-02   1.9928700e-01   9.3000000e-04   7.5774500e-01   9.3000000e-04   6.5598300e-01   1.3584000e-02  -1.8858000e-02  -1.4446900e-01  -1.1869100e-01   1.0386500e-01  -1.2406000e-02  -2.4850000e-03   3.7543100e-01  -2.6872000e-02  -3.1442000e-02  -1.4527400e-01  -1.0645000e-02  -2.0633000e-02  -9.2669000e-02   1.0730000e-03  -5.2571000e-02  -1.2169000e-02  -1.8310000e-02   1.0730000e-03  -2.1650000e-03   3.9552000e-01   6.0900000e-04   6.0900000e-04   2.0589400e-01   5.1096000e-02  -4.3414000e-02  -1.6307000e-02  -1.9113800e-01  -7.1474000e-02   2.4829000e-02  -9.1982000e-02   7.2600000e-04   3.6404600e-01   6.6276000e-02   7.2600000e-04   1.6851200e-01  -5.4870000e-02   1.2213900e-01   4.0128000e-02   2.8575000e-02  -5.2317000e-02   2.5693800e-01   2.1461500e-01   7.3100000e-04   7.3100000e-04   7.3100000e-04   7.3100000e-04   7.3100000e-04   7.3100000e-04   7.3100000e-04   7.3100000e-04   7.3100000e-04   7.3100000e-04   0.0000000e+00   0.0000000e+00   0.0000000e+00   0.0000000e+00   0.0000000e+00   0.0000000e+00   0.0000000e+00   0.0000000e+00   0.0000000e+00   0.0000000e+00   0.0000000e+00   0.0000000e+00   0.0000000e+00   0.0000000e+00
   1.2600000e-04   1.2600000e-04   1.2600000e-04   0.0000000e+00   0.0000000e+00   0.0000000e+00   0.0000000e+00   0.0000000e+00   0.0000000e+00   0.0000000e+00   0.0000000e+00   0.0000000e+00   1.1975300e-01   1.2227600e-01   2.3723600e-01   1.3241300e-01   0.0000000e+00   0.0000000e+00   0.0000000e+00   0.0000000e+00   0.0000000e+00   2.8050300e-01   1.0058600e-01   0.0000000e+00   0.0000000e+00   0.0000000e+00   3.9750000e-02   9.0424000e-02   0.0000000e+00   0.0000000e+00   7.9867000e-02   0.0000000e+00   0.0000000e+00   0.0000000e+00   0.0000000e+00   0.0000000e+00   0.0000000e+00   0.0000000e+00   0.0000000e+00   0.0000000e+00   1.4650000e-03   0.0000000e+00   3.9993300e-01   7.1670600e-01   0.0000000e+00   0.0000000e+00   7.1072700e-01   6.7616700e-01   1.2082770e+00   3.4474100e-01   3.0475000e-02   3.3464900e-01   4.8371400e-01   2.4600000e-03   0.0000000e+00   6.7889200e-01   7.4480600e-01   4.1154100e-01   1.7400000e-03   3.7891000e-01   5.0960000e-02   2.6529800e-01   3.4245300e-01   1.3207500e-01   7.2458200e-01   5.2000000e-04   9.4365000e-02   2.4528100e-01   5.2000000e-04   2.4396200e-01  -3.8170000e-02   5.2580500e-01   1.2678000e-02   1.2000000e-04   3.6504600e-01   1.5918400e-01   7.7660000e-03   1.2000000e-04   2.2907700e-01   2.7662700e-01   2.5020000e-02   6.4415000e-01   5.7499300e-01   8.2464800e-01  -2.3496000e-02  -8.8800000e-04   1.8738800e-01  -8.8800000e-04   4.0313900e-01   2.0182000e-01   5.6462200e-01   3.1285100e-01   6.5308000e-02   3.7956600e-01   3.6302800e-01   3.0660800e-01   1.7846200e-01   2.3469200e-01   8.4830000e-02   1.8943900e-01   1.6693900e-01   2.1703700e-01   3.9435800e-01  -2.0350000e-03   7.2195000e-01   1.1330000e-02   2.7141700e-01  -2.0350000e-03   3.9121300e-01   2.1047800e-01  -3.1810000e-03  -3.1810000e-03   2.7243900e-01   3.5268800e-01   2.0373800e-01   5.1800700e-01   4.7260000e-03   3.8684000e-01   5.6400000e-04   3.8119400e-01  -4.4310000e-03   3.0155900e-01   8.3960000e-02  -4.4310000e-03  -4.4900000e-04   2.9606700e-01   3.0608600e-01   3.1747900e-01   2.1522800e-01   3.9980000e-01   4.6177100e-01   2.1795200e-01  -4.4390000e-03  -4.4390000e-03  -4.4390000e-03  -4.4390000e-03   0.0000000e+00  -4.4390000e-03  -4.4390000e-03   0.0000000e+00   0.0000000e+00   0.0000000e+00   0.0000000e+00   0.0000000e+00   0.0000000e+00   0.0000000e+00   0.0000000e+00   0.0000000e+00   0.0000000e+00   0.0000000e+00   0.0000000e+00   0.0000000e+00   0.0000000e+00   0.0000000e+00   0.0000000e+00   0.0000000e+00
