# Supplementary material for: Incomplete information about the partner affects the development of collaborative strategies in joint action
Source: PLoS Comput Biol. 2019 Dec 12;15(12):e1006385. doi: 10.1371/journal.pcbi.1006385 (PMC6907753; doi:10.1371/journal.pcbi.1006385)
Supplement: S1 Data — Each file has 5 rows (one per dyad) and 156 columns (one per trial). (ZIP) [file pcbi.1006385.s002.zip › S1_data/md12_VH.txt]

   3.8090384e-02   3.4188085e-02   3.5053298e-02   3.7141061e-02   3.7754471e-02   3.5364855e-02   3.7422308e-02   3.6268343e-02   4.2370467e-02   3.5308364e-02   3.8557684e-02   3.2597587e-02   3.7830231e-02   3.2222476e-02   2.6714428e-02   3.4116919e-02   2.7898474e-02   3.6884780e-02   3.4996307e-02   4.5340281e-02   2.9382056e-02   4.8682475e-02   2.2775518e-02   5.1154292e-02   4.0695959e-02   4.0425077e-02   3.7945119e-02   3.3193639e-02   2.4897644e-02   8.8802978e-03   3.6633086e-03   3.7114713e-02   1.2821635e-02   7.4632522e-03   6.4814956e-04   3.6963576e-02   3.6295977e-02   8.3924943e-03   4.7860049e-03   1.2687148e-02   8.1870317e-03   8.5929785e-03   4.3821682e-02   9.4615306e-03   3.2067850e-02   3.1189111e-02   3.6415505e-02   5.7013780e-03   3.8026817e-02   5.0171511e-04   2.4763922e-02   7.6868951e-03   5.1395904e-02   1.0638228e-02   3.9023846e-02   3.6170027e-02   8.7384071e-03   1.0522242e-02   3.3777699e-02   9.3214123e-03   3.7907458e-02   5.7554964e-03   2.9622517e-02   4.2697329e-03   4.0685866e-02   2.0858718e-02   4.6679615e-02   1.1658074e-02   3.8882744e-02   1.2044863e-02   2.2646643e-02   2.5311802e-02   3.4560056e-03   1.0052036e-02   1.1846572e-02   3.7106750e-02   2.4879835e-02   1.3227384e-02   1.4853198e-02   1.8580617e-02   2.4493654e-02   2.0721876e-02   3.2343187e-02   2.1473598e-02   3.6774269e-02   2.5662184e-02   1.8643230e-02   3.7005769e-03   1.7914281e-02   1.1916388e-02   3.8634180e-02   3.6046525e-02   5.6334337e-03   3.6582362e-02   4.7104929e-03   1.2773561e-02   2.8542555e-02   7.9516860e-03   9.0744709e-03   3.0791635e-02   4.3616098e-02   3.5375159e-03   1.5330060e-02   3.3571468e-02   2.3688901e-02   1.1854810e-02   1.1045179e-02   3.3113583e-02   9.9866892e-03   4.7623041e-03   7.3479496e-03   3.8402962e-02   7.3885224e-03   7.1365609e-03   2.5585031e-03   1.0766152e-02   3.0341430e-03   4.1465367e-03   1.4744837e-02   6.9480491e-03   3.1314169e-02   8.4909457e-03   1.3154337e-02   5.5394502e-03   2.6254913e-02   3.6634099e-02   1.1086560e-02   9.0111230e-03   8.0633570e-03   3.3030818e-02   3.9606542e-02   6.7525620e-03   3.4784460e-02   4.1163959e-02   4.1519768e-02   3.7619735e-02   4.0587680e-02   3.8651773e-02   2.7336409e-02   2.5162790e-02   3.4436345e-02   5.8101962e-03   3.2358287e-02   3.0234910e-02   3.4843195e-02   4.1211585e-02   3.9712732e-02   3.6217999e-02   3.8720504e-02   4.0791459e-02   2.1713676e-02   3.2464771e-02   3.8165198e-02   3.5055472e-02   3.6784133e-02   3.8239745e-02
   1.7210233e-02   1.8396408e-02   3.1175726e-02   3.2546840e-02   4.1337615e-02   4.7140246e-02   4.6573750e-02   4.0696837e-02   4.7174780e-02   4.4322946e-02   3.5535221e-02   3.6989525e-02   4.1921463e-02   3.9929620e-02   4.1592468e-02   3.8178178e-02   3.7520541e-02   1.9507218e-02   1.9828929e-02   3.2204521e-02   2.5351665e-02   2.8980996e-02   3.4565570e-02   2.5757290e-02   4.6170255e-02   5.7325017e-03   1.8436250e-02   2.1550572e-02   3.7992434e-02   4.2196020e-02   2.8383016e-02   4.1285203e-02   3.8809525e-02   3.7480439e-02   3.3640557e-02   3.9701567e-02   4.0817554e-02   3.3971258e-02   3.3235878e-02   2.9890010e-02   3.2980077e-02   1.7916140e-02   1.3501777e-02   1.2855520e-02   2.9838523e-02   3.0779460e-02   3.2055729e-03   1.2438068e-02   2.9505231e-02   2.2668309e-02   2.2352459e-02   3.2662533e-02   3.5039269e-02   4.2801923e-02   4.0201127e-02   3.7602122e-02   2.4692545e-02   2.8384938e-02   2.3281962e-02   2.2757824e-02   1.9858612e-02   1.9007485e-02   1.7348414e-02   1.8399088e-02   1.7382608e-03   2.4343690e-02   2.3584226e-02   1.3168606e-02   2.4131263e-02   1.2457340e-02   1.1951812e-02   1.2642210e-02   9.0249663e-03   5.7074780e-03   1.1040330e-03   8.3260774e-03   3.9935281e-03   7.8307246e-03   8.1574609e-03   7.9980591e-03   3.1700607e-03   1.4807776e-02   2.4005851e-02   6.8654369e-03   8.5789241e-03   2.0539675e-02   4.7438395e-03   1.7133174e-02   1.0982099e-02   2.5231453e-03   2.9982051e-04   1.0592968e-02   3.8662828e-03   5.9438638e-03   5.2992418e-03   5.2175456e-03   1.5466530e-03   1.8859506e-03   1.3529323e-03   1.7220725e-02   1.6304498e-02   1.1631852e-02   6.1485650e-03   1.2239234e-02   1.0865988e-02   4.0217120e-03   1.3492706e-02   4.8317659e-03   7.4135257e-03   1.6559777e-02   2.9301007e-03   9.9402216e-04   2.7254363e-03   3.1089572e-03   8.6945238e-03   1.1609960e-03   9.1718163e-03   5.9432724e-03   1.8662031e-02   5.6012984e-03   7.1771885e-04   3.3074255e-03   5.1100455e-03   9.3188214e-03   1.2813451e-02   9.0724653e-03   1.0175651e-02   8.9049146e-03   3.7063759e-03   5.7383388e-03   6.6963661e-03   1.0994560e-02   3.8631328e-02   4.0194729e-02   3.4368460e-02   2.7861426e-02   3.2987697e-02   3.8618277e-02   3.2906510e-02   3.9712468e-02   4.0280352e-02   4.4560358e-02   4.6576647e-02   5.8444610e-02   3.8631328e-02   4.0194729e-02   3.4368460e-02   2.7861426e-02   3.2987697e-02   3.8618277e-02   3.2906510e-02   3.9712468e-02   4.0280352e-02   4.4560358e-02   4.6576647e-02   5.8444610e-02
   3.7146556e-02   3.9492135e-02   2.1237579e-02   2.8156637e-02   2.9425711e-02   3.8842825e-02   4.0458897e-02   4.1315652e-02   3.8917458e-02   4.3791110e-02   4.0308348e-02   4.0746775e-02   2.9993276e-02   3.4845640e-02   2.9485095e-02   2.1366841e-02   2.1515054e-02   3.5425973e-02   2.5798446e-02   3.3564907e-02   2.1966781e-02   2.9801468e-02   2.0161218e-02   3.5713471e-02   3.6456958e-02   2.8099735e-02   1.3972379e-02   1.9878489e-02   2.0990434e-02   2.1593937e-02   3.0565761e-02   2.1669950e-02   2.1665446e-02   3.4360407e-02   2.4014035e-02   4.0939357e-02   2.3005846e-02   3.9033331e-02   1.1055172e-02   2.9840001e-02   2.3732219e-02   2.9802702e-02   1.7924346e-02   1.9544994e-02   1.8453334e-02   1.2389938e-02   2.2141267e-02   2.1298522e-02   2.9564424e-02   2.0863499e-02   1.7267218e-02   2.5986420e-02   1.9654718e-02   2.8095660e-02   2.4963994e-02   3.1653569e-02   3.0710778e-02   4.4737266e-02   3.7172654e-02   3.5317597e-02   3.5148926e-02   3.7796492e-02   2.5724988e-02   2.8660910e-02   3.4443659e-02   3.2643533e-02   3.4641140e-02   3.7868918e-02   3.9829147e-02   4.1259168e-02   3.8469278e-02   4.3245973e-02   3.0735958e-02   1.2857861e-02   2.1548052e-02   1.0887760e-02   2.5613366e-02   3.3919775e-02   1.7138802e-02   1.6928682e-02   3.9787509e-02   3.9251935e-02   3.5461402e-02   3.2392590e-02   2.6559081e-02   2.7562113e-02   1.4601089e-02   2.7475004e-02   2.1851751e-02   3.1986367e-02   2.5244589e-02   2.6711494e-02   3.2454544e-02   3.2294745e-02   2.4382520e-02   2.9516330e-02   1.8329094e-02   2.1506374e-02   2.4725046e-02   2.4085614e-02   2.3272065e-02   1.8073022e-02   1.2749366e-02   1.2705828e-02   1.0859071e-02   1.3413581e-02   2.0446900e-02   2.2842724e-02   3.3146208e-02   8.9826682e-03   6.7047648e-03   1.6447201e-02   6.1917661e-03   8.3082130e-03   3.6619863e-03   4.3560423e-03   3.7862190e-03   1.7182015e-03   7.7964027e-03   1.3946489e-02   2.4749036e-03   1.1730734e-02   1.0812643e-02   5.2066253e-03   6.2929993e-03   4.0029086e-03   1.2482347e-02   1.7369807e-02   1.0313594e-02   1.2307763e-02   5.1632477e-03   1.9607630e-03   7.6520145e-03   3.3174352e-02   3.6414669e-02   3.9722900e-02   3.2703633e-02   3.7202913e-02   4.2175339e-02   3.6147255e-02   3.9374785e-02   3.4239864e-02   3.9936920e-02   3.6245670e-02   2.4194538e-02   3.3750408e-02   2.9087546e-02   3.2811445e-02   4.5730656e-02   3.8299250e-02   4.1558640e-02   4.5769247e-02   4.9170913e-02   4.0222986e-02   3.9734721e-02   2.0590021e-02
   2.2750460e-02   1.8733042e-03   2.4101613e-02   3.2679958e-02   5.6004499e-02   5.7447384e-02   3.0193944e-02   3.4927548e-02   5.9815872e-02   2.3883802e-02   3.6117570e-02   5.4968835e-02   3.5338413e-02   3.2414218e-02   2.0611075e-02   3.5617455e-02   4.3718704e-02   3.9291288e-02   4.2683331e-02   4.0391029e-02   3.6262084e-02   4.2718527e-02   4.0054773e-02   4.2187420e-02   3.4637059e-02   3.7383049e-02   2.6460069e-02   2.2554216e-02   1.8157214e-02   2.7159981e-02   2.9310518e-02   1.2596285e-02   1.3610743e-02   2.1989776e-02   3.5235389e-02   2.7156264e-02   2.9397799e-02   3.6944532e-02   4.2556388e-02   4.1298839e-02   4.4537093e-02   3.9880859e-02   2.4159930e-02   3.2018184e-02   3.6944041e-02   1.3611975e-02   4.5069387e-02   4.3563551e-02   3.1173445e-02   2.9472421e-02   3.7950729e-02   3.3127448e-02   2.7083525e-02   3.4504461e-02   2.3716290e-02   2.6981044e-02   3.5785535e-02   3.4921368e-02   1.7986033e-02   2.2795042e-02   2.6706822e-02   2.3764164e-02   2.2678165e-02   4.2646941e-02   4.1542977e-02   2.8605649e-02   1.8967810e-02   1.3862545e-02   2.4786750e-02   2.5495114e-02   1.3951374e-02   2.3010394e-02   3.3298865e-02   2.2696841e-02   2.0909034e-02   1.5255645e-02   3.3064763e-02   2.5718916e-02   2.0152120e-02   3.2603521e-02   2.5030055e-02   3.5499998e-02   3.0771546e-02   2.3189724e-02   3.2965994e-02   1.5968163e-02   1.3366848e-02   3.4329036e-02   1.5746985e-02   2.2698908e-02   1.2563818e-02   1.0626206e-02   1.1366760e-02   8.2102639e-03   1.5170483e-02   1.1825070e-02   3.0250966e-02   2.3128282e-02   1.3580687e-02   1.1992333e-02   9.5363252e-03   2.3129863e-02   1.7348807e-02   3.5514023e-02   3.3761819e-02   1.8847104e-02   3.1525822e-02   3.5845357e-02   8.1219691e-03   7.7098365e-03   6.8921812e-03   7.3973064e-03   4.5763194e-03   1.9958306e-02   5.2017375e-03   1.5588328e-02   1.0335394e-02   1.1485280e-02   1.2514946e-02   7.4996844e-03   6.2869764e-03   1.3107984e-02   8.5788509e-03   1.0910342e-02   1.0286189e-02   9.2490680e-03   1.9858463e-02   8.0127902e-03   1.1422796e-02   1.0934550e-02   1.0820722e-02   8.4548607e-03   1.7922028e-02   2.3991227e-02   7.8891179e-03   3.3074306e-03   4.1093175e-04   3.7780204e-02   3.1184099e-02   2.2363532e-02   3.2348213e-02   3.4329860e-02   3.3587776e-02   3.9028123e-02   3.9566388e-02   4.4322044e-02   3.6361839e-02   3.6963759e-02   3.0600391e-02   3.5243933e-02   2.7709866e-02   3.3591257e-02   3.3249648e-02   2.9137354e-02   3.0537315e-02   3.0237238e-02
   3.4241814e-02   3.9410607e-02   3.2581283e-02   3.9644271e-02   4.3759492e-02   3.7302655e-02   4.3845513e-02   3.5606661e-02   4.2619581e-02   3.7666747e-02   3.6511554e-02   2.8614995e-02   8.0072336e-03   3.6801344e-02   2.7699976e-02   7.2921184e-03   2.1748493e-02   1.2414031e-02   1.2691254e-02   1.3046614e-02   2.7040326e-02   4.2938720e-02   7.2021512e-03   3.4563318e-02   2.6578854e-02   2.4271932e-03   1.7474160e-02   1.4439778e-03   3.2627649e-02   1.0784658e-02   3.6251521e-03   3.0604389e-02   1.2815170e-02   9.5193401e-03   3.1106358e-02   8.8607022e-03   2.6495322e-02   2.5104739e-02   1.8886348e-02   2.0132288e-02   1.1598646e-02   2.4736925e-02   2.6710922e-02   1.0832106e-02   2.3658028e-02   1.3337496e-02   1.8646303e-02   2.8159449e-02   2.5128795e-02   2.1382811e-02   1.4567966e-02   9.6792272e-03   1.4849840e-02   4.2895220e-03   2.9594863e-03   1.8307561e-03   6.1100678e-03   6.1497866e-03   3.1881106e-02   1.6269645e-03   3.8864959e-03   1.0161314e-02   7.8854331e-03   6.6654231e-03   7.9318596e-03   2.8497709e-03   7.6652173e-03   3.7606531e-03   5.5643919e-03   2.3262645e-03   1.4794227e-02   2.2059432e-04   1.4461751e-03   4.2985232e-03   6.2728950e-03   7.6105003e-03   8.2003208e-03   1.1411974e-02   1.2056401e-02   6.2592391e-03   5.3892743e-03   1.9148607e-03   1.2182685e-02   4.0895383e-03   2.9007341e-03   9.5679930e-03   7.3988468e-03   9.7884204e-03   6.7857518e-03   7.3007551e-03   9.1439614e-03   7.5544471e-03   8.0301048e-03   2.2879234e-03   1.3268201e-02   3.8902412e-03   3.5270512e-03   3.1336484e-03   2.0101635e-03   3.4626610e-03   4.1302077e-03   7.8742422e-03   4.9115110e-03   3.3008372e-03   1.4374604e-04   9.5512380e-04   4.7342119e-03   1.0314483e-02   7.3122000e-03   6.5887032e-03   1.5119810e-02   8.1844201e-03   7.6394213e-03   9.5247863e-03   2.4680098e-03   1.1359982e-02   7.9485031e-03   9.1182014e-03   5.8033628e-03   7.3199007e-03   3.1105329e-03   7.6999301e-03   4.8789719e-03   1.6990156e-02   7.8355931e-03   1.0548461e-02   1.1180393e-02   1.4277469e-02   4.3120098e-03   1.1386048e-02   6.3553036e-03   1.1978194e-02   2.2338090e-02   1.3728366e-02   3.0457042e-02   2.2039140e-02   2.3739657e-02   3.4352476e-02   3.8541668e-02   3.0574064e-02   2.6262488e-02   3.2729418e-02   2.5250923e-02   3.2925167e-02   2.2338090e-02   1.3728366e-02   3.0457042e-02   2.2039140e-02   2.3739657e-02   3.4352476e-02   3.8541668e-02   3.0574064e-02   2.6262488e-02   3.2729418e-02   2.5250923e-02   3.2925167e-02
