# Supplementary material for: Incomplete information about the partner affects the development of collaborative strategies in joint action
Source: PLoS Comput Biol. 2019 Dec 12;15(12):e1006385. doi: 10.1371/journal.pcbi.1006385 (PMC6907753; doi:10.1371/journal.pcbi.1006385)
Supplement: S1 Data — Each file has 5 rows (one per dyad) and 156 columns (one per trial). (ZIP) [file pcbi.1006385.s002.zip › S1_data/intforce_VH.txt]

   0.0000000e+00   0.0000000e+00   0.0000000e+00   0.0000000e+00   0.0000000e+00   0.0000000e+00   0.0000000e+00   0.0000000e+00   0.0000000e+00   0.0000000e+00   0.0000000e+00   0.0000000e+00   5.6896354e+00   5.0211648e+00   4.8984227e+00   6.9825189e+00   4.7105755e+00   0.0000000e+00   0.0000000e+00   7.3379483e+00   4.3526621e+00   7.6197860e+00   5.6740753e+00   7.1520873e+00   8.2768225e+00   0.0000000e+00   7.8090152e+00   0.0000000e+00   8.0211219e+00   6.1978931e+00   6.4936592e+00   5.2442348e+00   3.7460807e+00   5.8069095e+00   4.9519328e+00   4.2890744e+00   5.8680338e+00   2.6036672e+00   0.0000000e+00   2.2930682e+00   5.9710787e+00   5.9307460e+00   2.0433729e+00   2.0465305e+00   2.4534136e+00   3.1116181e+00   0.0000000e+00   2.9900018e+00   0.0000000e+00   5.2809363e+00   3.7439272e+00   3.0476083e+00   3.6725454e+00   2.6245411e+00   0.0000000e+00   3.5711570e+00   1.7261995e+00   2.9283104e+00   4.1373333e+00   3.7525366e+00   4.2593338e+00   4.8748546e+00   3.7309281e+00   3.0399582e+00   0.0000000e+00   1.9986491e+00   4.9534099e+00   2.0304017e+00   0.0000000e+00   4.3477079e+00   2.5857465e+00   2.8835155e+00   8.2399945e-01   8.4173555e-01   7.8427338e-01   2.6621438e+00   0.0000000e+00   1.3390915e+00   7.5878902e-01   1.8819013e+00   1.4422802e+00   8.7435898e-01   0.0000000e+00   1.5722085e+00   0.0000000e+00   4.4177201e+00   2.8635460e+00   1.7202648e+00   1.9613684e+00   2.1009529e+00   0.0000000e+00   4.8128733e+00   1.8990771e+00   3.3307163e+00   1.7430051e+00   2.0413332e+00   3.5045718e+00   2.1445700e+00   1.6973446e+00   3.1224049e+00   0.0000000e+00   1.3502037e+00   3.6129518e+00   2.4756163e+00   3.1963240e+00   0.0000000e+00   2.8497466e+00   3.3291087e+00   1.3993710e+00   1.5321530e+00   1.5726213e+00   0.0000000e+00   2.0900315e+00   1.6707858e+00   1.6133808e+00   1.7343122e+00   1.6355812e+00   1.9758614e+00   2.3047042e+00   0.0000000e+00   3.0183711e+00   1.4826417e+00   2.2777580e+00   2.3872853e+00   3.3033462e+00   3.7918093e+00   1.4570762e+00   2.4708837e+00   0.0000000e+00   3.1243513e+00   0.0000000e+00   1.5532477e+00   0.0000000e+00   0.0000000e+00   0.0000000e+00   0.0000000e+00   0.0000000e+00   0.0000000e+00   0.0000000e+00   0.0000000e+00   0.0000000e+00   0.0000000e+00   0.0000000e+00   0.0000000e+00   0.0000000e+00   0.0000000e+00   0.0000000e+00   0.0000000e+00   0.0000000e+00   0.0000000e+00   0.0000000e+00   0.0000000e+00   0.0000000e+00   0.0000000e+00   0.0000000e+00   0.0000000e+00
   0.0000000e+00   0.0000000e+00   0.0000000e+00   0.0000000e+00   0.0000000e+00   0.0000000e+00   0.0000000e+00   0.0000000e+00   0.0000000e+00   0.0000000e+00   0.0000000e+00   0.0000000e+00   0.0000000e+00   4.6353626e+00   3.9662150e+00   6.2396866e+00   0.0000000e+00   6.4877583e+00   6.6097935e+00   6.4325563e+00   5.9493848e+00   4.1260347e+00   5.0671363e+00   3.7419154e+00   8.1047229e+00   2.3578655e+00   3.1990875e+00   3.9255702e+00   5.4825131e+00   5.7355061e+00   5.3796283e+00   0.0000000e+00   0.0000000e+00   5.2073864e+00   1.4171725e+00   6.3718802e+00   0.0000000e+00   2.2501595e+00   3.8369470e+00   5.6506458e+00   5.5279271e+00   4.6887374e+00   1.4796664e+00   4.7943999e+00   3.3082229e+00   0.0000000e+00   3.3133744e+00   3.0846058e+00   3.0979843e+00   2.5432262e+00   2.6364008e+00   6.6687830e+00   5.3991695e+00   5.2117690e+00   5.3639246e+00   5.2329487e+00   3.9719119e+00   0.0000000e+00   3.7754559e+00   0.0000000e+00   4.7672778e+00   4.0131889e+00   3.4373496e+00   4.3427148e+00   3.3855268e+00   3.5910543e+00   0.0000000e+00   3.0780614e+00   0.0000000e+00   3.7439150e+00   2.1567301e+00   3.5711135e+00   2.0985557e+00   2.1934500e+00   2.0434766e+00   1.9722653e+00   2.1249799e+00   2.0233227e+00   2.0588051e+00   2.8774647e+00   1.9328642e+00   0.0000000e+00   0.0000000e+00   3.1669007e+00   0.0000000e+00   0.0000000e+00   2.0391162e+00   1.2202903e+00   2.8945858e+00   2.8917383e+00   2.1396661e+00   2.1878447e+00   1.3513016e+00   1.0159181e+00   1.7032122e+00   2.1979681e+00   1.3041457e+00   2.9581514e+00   3.8033462e+00   2.9101848e+00   2.6694144e+00   0.0000000e+00   2.2389447e+00   2.1747795e+00   1.8601195e+00   9.6778346e-01   0.0000000e+00   2.4730706e+00   1.6741433e+00   0.0000000e+00   2.0140126e+00   2.7543629e+00   2.1657042e+00   2.3433290e+00   3.1974481e+00   2.4942622e+00   0.0000000e+00   1.7918510e+00   1.8046231e+00   6.0168148e-01   1.7101872e+00   7.5851199e-01   0.0000000e+00   1.2030564e+00   1.2112649e+00   8.8179191e-01   1.2501441e+00   1.5835095e+00   1.1360380e+00   0.0000000e+00   1.6940750e+00   9.8470788e-01   0.0000000e+00   0.0000000e+00   0.0000000e+00   0.0000000e+00   0.0000000e+00   0.0000000e+00   0.0000000e+00   0.0000000e+00   0.0000000e+00   0.0000000e+00   0.0000000e+00   0.0000000e+00   0.0000000e+00   0.0000000e+00   0.0000000e+00   0.0000000e+00   0.0000000e+00   0.0000000e+00   0.0000000e+00   0.0000000e+00   0.0000000e+00   0.0000000e+00   0.0000000e+00   0.0000000e+00
   0.0000000e+00   0.0000000e+00   0.0000000e+00   0.0000000e+00   0.0000000e+00   0.0000000e+00   0.0000000e+00   0.0000000e+00   0.0000000e+00   0.0000000e+00   0.0000000e+00   0.0000000e+00   6.9647510e+00   6.5990599e+00   7.9958514e+00   8.0835354e+00   5.9527074e+00   0.0000000e+00   7.5378720e+00   6.8102305e+00   6.3853161e+00   7.2132760e+00   5.8730874e+00   0.0000000e+00   0.0000000e+00   6.0840215e+00   5.4504916e+00   6.4536761e+00   5.5027700e+00   0.0000000e+00   6.4478898e+00   6.9215082e+00   6.3890426e+00   7.1219379e+00   7.0216086e+00   7.0373431e+00   5.7937849e+00   7.7680383e+00   6.7638800e+00   0.0000000e+00   5.7488637e+00   6.1121060e+00   5.7240428e+00   5.8061955e+00   6.1656532e+00   6.1503831e+00   7.3208599e+00   0.0000000e+00   6.5468495e+00   7.0729698e+00   6.5148875e+00   6.4092110e+00   6.7019631e+00   6.6553457e+00   6.8654925e+00   5.7125859e+00   0.0000000e+00   0.0000000e+00   6.4958255e+00   6.3748077e+00   0.0000000e+00   6.0862488e+00   6.3071994e+00   0.0000000e+00   5.6999335e+00   5.6073794e+00   6.4749943e+00   6.5151005e+00   7.0747841e+00   7.1150276e+00   6.7610094e+00   6.4859747e+00   7.9154759e+00   3.9723014e+00   4.9312877e+00   4.3413642e+00   3.8955892e+00   0.0000000e+00   3.6682118e+00   3.2383885e+00   4.6762582e+00   0.0000000e+00   3.8284184e+00   3.4521777e+00   2.8952953e+00   2.9233795e+00   4.5794751e+00   4.3771783e+00   3.5193190e+00   4.4920096e+00   3.7221528e+00   3.1073380e+00   0.0000000e+00   0.0000000e+00   5.0599269e+00   4.6007733e+00   5.3035061e+00   3.2316974e+00   3.9072081e+00   3.9010634e+00   3.2892984e+00   0.0000000e+00   2.8543744e+00   0.0000000e+00   3.5748613e+00   2.2395728e+00   3.5380440e+00   3.3191300e+00   0.0000000e+00   4.4119442e+00   3.6088068e+00   3.3178410e+00   3.3193470e+00   2.7090194e+00   1.0732806e+00   4.0685711e+00   2.6913766e+00   2.4771919e+00   2.5255492e+00   0.0000000e+00   1.5270428e+00   0.0000000e+00   1.3790062e+00   1.1870752e+00   8.0255265e-01   1.4546064e+00   2.1396331e+00   2.9162665e+00   3.5415224e+00   0.0000000e+00   1.9675417e+00   1.2029961e+00   0.0000000e+00   0.0000000e+00   0.0000000e+00   0.0000000e+00   0.0000000e+00   0.0000000e+00   0.0000000e+00   0.0000000e+00   0.0000000e+00   0.0000000e+00   0.0000000e+00   0.0000000e+00   0.0000000e+00   0.0000000e+00   0.0000000e+00   0.0000000e+00   0.0000000e+00   0.0000000e+00   0.0000000e+00   0.0000000e+00   0.0000000e+00   0.0000000e+00   0.0000000e+00   0.0000000e+00
   0.0000000e+00   0.0000000e+00   0.0000000e+00   0.0000000e+00   0.0000000e+00   0.0000000e+00   0.0000000e+00   0.0000000e+00   0.0000000e+00   0.0000000e+00   0.0000000e+00   0.0000000e+00   6.0061603e+00   7.6488738e+00   8.0801702e+00   8.3397154e+00   8.6125078e+00   9.2850368e+00   0.0000000e+00   8.9798021e+00   0.0000000e+00   1.0025911e+01   8.4338648e+00   8.2650137e+00   8.2437253e+00   0.0000000e+00   7.4949661e+00   7.4723939e+00   6.5395231e+00   8.0180052e+00   0.0000000e+00   7.9162756e+00   8.3607125e+00   7.6285688e+00   9.3232076e+00   6.8922737e+00   7.4942144e+00   7.6598554e+00   8.2302723e+00   0.0000000e+00   8.4879314e+00   7.3401466e+00   7.2588760e+00   6.3284524e+00   5.3701108e+00   0.0000000e+00   7.8748264e+00   7.9341995e+00   7.0901539e+00   0.0000000e+00   5.7749781e+00   6.2839606e+00   5.5749432e+00   0.0000000e+00   5.9164024e+00   6.6521735e+00   6.4248498e+00   6.9033755e+00   6.1490610e+00   6.0138616e+00   0.0000000e+00   5.9092125e+00   6.6534148e+00   7.6917601e+00   7.2510218e+00   0.0000000e+00   4.1236210e+00   4.2738437e+00   4.8656734e+00   5.7070083e+00   3.7625407e+00   5.2552782e+00   6.5060372e+00   7.6945702e+00   7.0544837e+00   6.2357406e+00   0.0000000e+00   5.4038683e+00   4.7473338e+00   6.5056244e+00   6.4087688e+00   0.0000000e+00   5.6912534e+00   6.1615528e+00   0.0000000e+00   5.7947551e+00   6.5729889e+00   7.5093285e+00   6.4300855e+00   0.0000000e+00   5.3919548e+00   5.9803147e+00   5.4286689e+00   4.0087856e+00   5.3598941e+00   3.9851809e+00   0.0000000e+00   7.0772190e+00   4.2620516e+00   5.2438337e+00   5.0930082e+00   7.2225435e+00   7.5355732e+00   8.6684079e+00   7.6375794e+00   7.3873065e+00   7.0869297e+00   0.0000000e+00   3.0203239e+00   3.1815820e+00   0.0000000e+00   3.2383614e+00   2.9397553e+00   0.0000000e+00   3.4206639e+00   2.3456718e+00   3.4468924e+00   3.1492752e+00   2.2345903e+00   2.9563408e+00   4.4253360e+00   0.0000000e+00   2.1658959e+00   2.2459869e+00   2.2500243e+00   1.9115068e+00   0.0000000e+00   2.5766856e+00   2.4804498e+00   2.7001236e+00   3.2430656e+00   1.6998838e+00   0.0000000e+00   0.0000000e+00   0.0000000e+00   0.0000000e+00   0.0000000e+00   0.0000000e+00   0.0000000e+00   0.0000000e+00   0.0000000e+00   0.0000000e+00   0.0000000e+00   0.0000000e+00   0.0000000e+00   0.0000000e+00   0.0000000e+00   0.0000000e+00   0.0000000e+00   0.0000000e+00   0.0000000e+00   0.0000000e+00   0.0000000e+00   0.0000000e+00   0.0000000e+00   0.0000000e+00
   0.0000000e+00   0.0000000e+00   0.0000000e+00   0.0000000e+00   0.0000000e+00   0.0000000e+00   0.0000000e+00   0.0000000e+00   0.0000000e+00   0.0000000e+00   0.0000000e+00   0.0000000e+00   5.1464061e+00   8.7269483e+00   0.0000000e+00   7.2803385e+00   8.5555406e+00   8.2856504e+00   9.1855326e+00   6.3118864e+00   0.0000000e+00   8.1686112e+00   8.7740208e+00   7.3903732e+00   8.3593438e+00   6.7504069e+00   0.0000000e+00   4.1611304e+00   0.0000000e+00   6.1367238e+00   6.6811564e+00   8.9779291e+00   6.3416037e+00   7.5714249e+00   8.2006466e+00   7.9259748e+00   6.2207256e+00   0.0000000e+00   7.2909512e+00   6.6150998e+00   6.8283956e+00   6.9119049e+00   7.0036342e+00   6.3245355e+00   6.4388496e+00   0.0000000e+00   6.1885368e+00   6.8299895e+00   0.0000000e+00   7.7658622e+00   6.6730792e+00   8.5048465e+00   7.2075255e+00   5.3976146e+00   4.1600091e+00   5.0260489e+00   5.0372766e+00   4.4780938e+00   0.0000000e+00   4.8645493e+00   4.7206259e+00   2.6926400e+00   3.2970152e+00   0.0000000e+00   2.6623372e+00   2.5056317e+00   1.8809253e+00   2.3118148e+00   1.9853706e+00   2.3808623e+00   0.0000000e+00   1.8936972e+00   4.6059671e+00   1.8773963e+00   2.3572962e+00   1.7203764e+00   2.7341963e+00   0.0000000e+00   0.0000000e+00   1.7980910e+00   2.1499656e+00   2.3684695e+00   2.5317854e+00   2.7331634e+00   3.3071942e+00   3.1375304e+00   2.8826183e+00   2.7886284e+00   3.2046270e+00   3.6103454e+00   1.7749734e+00   1.9367426e+00   1.6144065e+00   1.0650888e+00   0.0000000e+00   0.0000000e+00   2.1526731e+00   1.5181763e+00   1.7484114e+00   1.9072778e+00   1.2860535e+00   0.0000000e+00   2.7506262e+00   0.0000000e+00   2.1075462e+00   2.4334567e+00   2.7128638e+00   2.5766986e+00   9.8893779e-01   1.9471873e+00   0.0000000e+00   3.1488900e+00   1.8598715e+00   2.7897802e+00   3.7120164e+00   0.0000000e+00   3.1899481e+00   3.1333134e+00   3.6599758e+00   2.7581687e+00   4.5835611e+00   2.0750864e+00   2.4748913e+00   2.9890572e+00   2.5045841e+00   3.0647568e+00   0.0000000e+00   0.0000000e+00   1.8713412e+00   2.2008492e+00   2.1598799e+00   2.3489522e+00   0.0000000e+00   0.0000000e+00   0.0000000e+00   0.0000000e+00   0.0000000e+00   0.0000000e+00   0.0000000e+00   0.0000000e+00   0.0000000e+00   0.0000000e+00   0.0000000e+00   0.0000000e+00   0.0000000e+00   0.0000000e+00   0.0000000e+00   0.0000000e+00   0.0000000e+00   0.0000000e+00   0.0000000e+00   0.0000000e+00   0.0000000e+00   0.0000000e+00   0.0000000e+00   0.0000000e+00
